# Supplementary material for: Genome-wide identiffcation of the WRKY gene family in poplar and the positive role of PsnWRKY95 in response to cadmium stress
Source: PLoS One. 2025 Sep 12;20(9):e0332076. doi: 10.1371/journal.pone.0332076 (PMC12431293; doi:10.1371/journal.pone.0332076)
Supplement: S1 Table — (XLS) [file pone.0332076.s001.xls]

## Sheet: Sheet1
S1 Table. The primer sequences for RT-qPCR
Gene name	Gene ID	5´primers	3´primers
PtWRKY4	Potri.001G092900.1	CTGAGCTAATCCAAGGGATGG	GACTCTAACCTGATCTGTCCATC
PtWRKY19	Potri.002G168700.1	GACTCTAGTTAGTGAGCTAGCTC	CCTTCACTTGCTCGGTCCGTCGAG
PtWRKY38	Potri.005G141400.1	CGCAGTCGAAGAAGAGGCTTCAG	GCTATCAGTATCACCAGTCAATG
PtWRKY42	Potri.006G087000.1	GATCATGAGAGTGAAGATGAGC	GCCATCCCATCGCCACATCTCTTC
PtWRKY56	Potri.010G147700.1	CACCACCACCACCACCACCAGC	GTCGTGATCCTGCTCTTCTTCTTG
PtWRKY58	Potri.010G163000.1	CAGCAACAACCATCATCACCTTC	CATCGGCGGGGGAGGGACGATGG
PtWRKY62	Potri.011G087900.1	GGACAACATTAACTCTCGCTCTG	CATGTCTGACCTAGCATGTGGTC
PtWRKY65	Potri.012G031700.1	GGCTAACATGGGAGACTGGGAGC	GCCTCTGGTCCCTCGTATCACGG
PtWRKY74	Potri.014G050000.1	CCAACAAGAAGAAGAAGAAGAAG	CAACTTGTTCTTGTCTGCGGATG
PtWRKY84	Potri.015G099200.1	CTCAGACTAGTAGAATCTGTAAC	CAACTTGGCTTCGAGTTTG
PtWRKY95	Potri.018G019700.1	GGTGGAAGCTCTTCAATTCGAG	CAGGCTCTTGTCATTGGAGTGAC
PtWRKY96	Potri.018G019800.1	GGAATCGTCATGGGTGAACACTTC	CTTGACTCTTCATCAATAGAACTG
Act	JM986590	ACCCTCCAATCCAGACACTG	TTGCTGACCGTATGAGCAAG
HMA1	109209629	GAGCTCCACTCAATTCCGCGGTC	CTGGAGAGGCAGAACAGCTGG
POD	109217331	GGCTCCTTCTTCTTTAGC	CGAATGAGGCTGGCCCCAATACG
act	107788468	GGCTGAGGCTGATGATATCGCCG	ACCAGCCACACAGCAGCATCATC
