# Supplementary material for: Genome-wide identiffcation of the WRKY gene family in poplar and the positive role of PsnWRKY95 in response to cadmium stress
Source: PLoS One. 2025 Sep 12;20(9):e0332076. doi: 10.1371/journal.pone.0332076 (PMC12431293; doi:10.1371/journal.pone.0332076)
Supplement: S2 Table — (XLS) [file pone.0332076.s002.xls]

## Sheet: Sheet1
S2 Table. The primer sequences for yeast one-hybrid experimental vector Construction
Vector	5’ primers	3’ primers
PsnWRKY95	CTAACCACTATGCACGAGAGATC	CGGGAGCGTAAGAACACAAGC
PBI121	CCATCGTTGAAGATGCCTCTGC	CTCTTCGCTATTACGCCAGCTG
PBI121-PsnWRKY95-GFP	GCGTCGACATGGATGTCTTTCCCTCTTGC	GACTAGTCAGCATTCTTGACGAAGACAGG
pAbAi	GTTCCTTATATGTAGCTTTCGACAT	GGCAGTTTGGAGGTCTCTCTGATAG
pGADT7	CTATTCGATGATGAAGATACCCCACCAAACCC	GTGAACTTGCGGGGTTTTTCAGTATCTACGATT
AB-W-box	AGCTTTTGACCTTGACCTTGACCGAGCT	CGGTCAAGGTCAAGGTCAAA
AB-G-box	AGCTTCATGTGCATGTGCATGTGGAGCT	CCACATGCACATGCACATGA
AD-PsnWRKY95	GGAATTCCATATGATGGATGTCTTTCCCTCTTGC	CGCGGATCCGCAGCATTCTTGACGAAGACAGG
