# Supplementary material for: Genome-wide identiffcation of the WRKY gene family in poplar and the positive role of PsnWRKY95 in response to cadmium stress
Source: PLoS One. 2025 Sep 12;20(9):e0332076. doi: 10.1371/journal.pone.0332076 (PMC12431293; doi:10.1371/journal.pone.0332076)
Supplement: S3 Table — (XLS) [file pone.0332076.s003.xls]

## Sheet: Sheet1
S3 Table. Analysis of PtWRKY genes
Gene Name	Accession Number	AA	Molecular Weight	Theoretical PI	Instability index	Aliphatic index	GRAVY	AtWRKY Ortholog	Subcellular Location
PtWRKY1	Potri.001G002400.1	136	15544.9	4.8801	61.19	31.85	-1.34	AT1G69310.2	Nucleus
PtWRKY2	Potri.001G044500.1	158	35131.4	6.6448	40.91	58.62	-0.834	AT1G80840.1	Nucleus
PtWRKY3	Potri.001G058800.1	161	18342.7	5.0765	37.84	62.12	-0.897	AT5G13080.1	Nucleus
PtWRKY4	Potri.001G092900.1	166	37966.7	7.3871	54.35	54.5	-0.837	AT4G11070.1	Nucleus
PtWRKY5	Potri.001G099000.1	168	18826.2	5.1615	51.99	73.59	-0.677	AT5G52830.1	Nucleus;Mitochondrion
PtWRKY6	Potri.001G121300.1	171	35189.9	6.685	59.03	72.93	-0.71	AT4G31550.1	Nucleus;Cytosol
PtWRKY7	Potri.001G208600.1	179	56514	9.6202	51.59	58.55	-0.868	AT1G68150.1	Nucleus
PtWRKY8	Potri.001G328000.1	187	30705.7	6.1727	53.2	54.38	-0.7	AT5G13080.1	Nucleus
PtWRKY9	Potri.001G352400.1	187	34893.4	6.6126	61.39	47.5	-0.979	AT1G29860.1	Nucleus
PtWRKY10	Potri.001G361600.1	190	60508.7	9.9548	50.86	57.85	-0.765	AT4G26640.2	Nucleus
PtWRKY11	Potri.001G460600.1	193	46029.9	8.433	50.26	54.92	-0.738	AT1G30650.1	Nucleus
PtWRKY12	Potri.001G472800.1	194	78906	10.3962	51.66	54.52	-0.721	AT5G56270.1	Nucleus
PtWRKY13	Potri.002G043500.1	207	38916.1	7.6523	54.2	68.35	-0.713	AT2G30590.1	Nucleus
PtWRKY14	Potri.002G059100.1	224	36581.4	6.951	70.29	54.62	-0.99	AT4G18170.1	Nucleus
PtWRKY15	Potri.002G123300.1	229	39612.7	7.69	55.87	58.88	-0.758	AT4G24240.1	Nucleus
PtWRKY16	Potri.002G138900.1	234	23424.7	5.9007	49.13	43.1	-1.1	AT2G44745.1	Nucleus
PtWRKY17	Potri.002G164400.1	238	38846.6	7.6286	52.33	49.38	-0.775	AT4G01250.1	Nucleus
PtWRKY18	Potri.002G164900.1	246	21894	5.6398	49.62	68.7	-0.758	AT2G46130.1	Nucleus
PtWRKY19	Potri.002G168700.1	252	40939.2	7.9329	51.65	53.69	-0.842	AT2G46400.1	Nucleus
PtWRKY20	Potri.002G186600.1	263	54489.4	9.39	55.78	66.72	-0.493	AT4G01720.1	Nucleus
PtWRKY21	Potri.002G193000.1	263	35402.5	6.6957	55.15	54.98	-0.725	AT2G47260.1	Nucleus
PtWRKY22	Potri.002G195300.1	263	27692.5	6.1084	52.71	55.27	-1.053	AT2G34830.1	Nucleus
PtWRKY23	Potri.002G221600.1	268	40907.4	7.8646	47.77	59.54	-1.016	AT2G04880.2	Nucleus
PtWRKY24	Potri.002G228400.1	269	66846.8	10.1856	48.6	63.18	-0.719	AT1G62300.1	Nucleus
PtWRKY25	Potri.003G111900.1	272	35070.7	6.636	57.98	71.39	-0.742	AT2G30590.1	Nucleus
PtWRKY26	Potri.003G132700.1	294	37033.6	7.2135	58.45	70.91	-0.611	AT4G01250.1	Nucleus
PtWRKY27	Potri.003G138600.1	294	38391.2	7.5849	54.01	59.3	-0.781	AT4G11070.1	Nucleus
PtWRKY28	Potri.003G169100.1	301	17992.4	4.9149	39.85	60.19	-0.879	AT5G13080.1	Nucleus
PtWRKY29	Potri.003G182200.1	302	35674	6.7737	43.21	61.76	-0.808	AT1G80840.1	Nucleus
PtWRKY30	Potri.004G007500.1	304	62440.2	10.0522	48.13	63.72	-0.61	AT1G62300.1	Nucleus
PtWRKY31	Potri.004G060400.1	305	29293.5	6.1171	59.6	45.42	-0.938	AT1G29280.1	Nucleus
PtWRKY32	Potri.004G060900.1	307	29293.5	6.1296	59.6	45.42	-0.938	AT1G29280.1	Nucleus
PtWRKY33	Potri.004G072000.1	310	47008.9	8.5711	57.87	53.79	-0.92	AT5G52830.1	Nucleus
PtWRKY34	Potri.004G120800.1	311	59495.2	9.8889	50.2	60.22	-0.792	AT1G13960.1	Nucleus
PtWRKY35	Potri.005G055300.1	313	39696.5	7.7191	54.77	68.19	-0.672	AT3G04670.1	Nucleus
PtWRKY36	Potri.005G085200.1	315	22873.2	5.8124	58.65	45.39	-0.83	AT5G64810.1	Nucleus
PtWRKY37	Potri.005G086400.1	318	25473.7	5.9771	48.07	66.46	-0.722	AT4G39410.1	Nucleus
PtWRKY38	Potri.005G141400.1	319	36633.4	7.0081	51.72	66.22	-0.661	AT4G24240.1	Nucleus
PtWRKY39	Potri.005G203200.1	320	36311.1	6.8723	66.53	49.38	-0.993	AT4G18170.1	Nucleus
PtWRKY40	Potri.005G219500.1	320	38556.8	7.6242	54.95	68.01	-0.703	AT2G30590.1	Nucleus
PtWRKY41	Potri.006G072400.1	321	32898	6.3833	44.57	58.97	-0.655	AT4G31550.1	Nucleus
PtWRKY42	Potri.006G087000.1	321	34015.4	6.5969	55.84	58.09	-0.874	AT5G43290.1	Nucleus
PtWRKY43	Potri.006G105300.1	322	60333.2	9.9495	61.8	52.67	-0.876	AT2G38470.1	Nucleus
PtWRKY44	Potri.006G109100.1	323	37687.5	7.3815	51.74	54.14	-0.864	AT3G56400.1	Nucleus
PtWRKY45	Potri.006G133200.1	325	52013.6	9.0383	48.48	58.29	-0.889	AT2G37260.1	Nucleus
PtWRKY46	Potri.006G184800.1	326	56925.5	9.6694	61.42	66.49	-0.794	AT4G30935.1	Nucleus
PtWRKY47	Potri.006G224100.1	331	18800.7	5.1105	50.45	51.39	-0.977	AT5G26170.1	Nucleus
PtWRKY48	Potri.006G263600.1	332	35415.6	6.7311	49.1	72.47	-0.663	AT4G31800.2	Nucleus
PtWRKY49	Potri.006G264000.1	334	52500.9	9.0402	48.39	60.69	-0.773	AT4G30935.1	Nucleus
PtWRKY50	Potri.007G047400.1	336	36803.7	7.1039	45.57	68.09	-0.592	AT4G24240.1	Nucleus
PtWRKY51	Potri.007G078200.1	339	26378.9	6.0376	58.45	64.51	-0.653	AT4G39410.1	Nucleus
PtWRKY52	Potri.007G079800.1	339	21887.2	5.6332	50.7	44.11	-1.023	AT5G64810.1	Nucleus
PtWRKY53	Potri.008G091900.1	343	54144	9.3784	55.76	53.72	-0.884	AT2G03340.1	Nucleus
PtWRKY54	Potri.008G094000.1	348	32254.6	6.2307	61.3	48.57	-0.882	AT1G69310.2	Nucleus
PtWRKY55	Potri.008G103300.1	350	40893.6	7.8128	65.76	58.04	-0.751	AT5G49520.1	Nucleus
PtWRKY56	Potri.010G147700.1	352	41381.8	8.1761	62.74	54.01	-0.791	AT5G49520.1	Nucleus
PtWRKY57	Potri.010G160100.1	353	32596	6.2835	65.45	50.2	-0.915	AT1G69310.2	Nucleus
PtWRKY58	Potri.010G163000.1	354	54537	9.5501	60.12	49.84	-0.952	AT1G13960.1	Nucleus
PtWRKY59	Potri.011G007800.1	355	64526.4	10.1179	50.39	60.62	-0.748	AT1G62300.1	Nucleus
PtWRKY60	Potri.011G070100.1	355	30051.1	6.1534	65.37	42.2	-1.047	AT1G29280.1	Nucleus
PtWRKY61	Potri.011G079300.1	359	33936.8	6.5057	61.46	49.74	-0.833	AT1G29860.1	Nucleus
PtWRKY62	Potri.011G087900.1	364	60858.3	10.0518	55.76	56.63	-0.733	AT4G26640.2	Nucleus
PtWRKY63	Potri.011G157100.1	366	48592.4	8.6427	55.08	56.87	-0.666	AT1G30650.1	Nucleus
PtWRKY64	Potri.011G169300.1	369	78446.3	10.3156	52.24	50.21	-0.768	AT5G56270.1	Nucleus
PtWRKY65	Potri.012G031700.1	369	41359.7	8.0777	51.75	59.87	-0.752	AT5G24110.1	Nucleus
PtWRKY66	Potri.012G101000.1	372	21495	5.6332	58.91	50.22	-1.059	AT5G13080.1	Nucleus
PtWRKY67	Potri.013G042600.1	375	40080	7.7384	62.52	67.97	-0.718	AT3G04670.1	Nucleus
PtWRKY68	Potri.013G086000.1	389	78466.2	10.3821	47.66	64.04	-0.645	AT5G56270.1	Nucleus
PtWRKY69	Potri.013G090300.1	413	36691.8	7.0573	61.39	61.08	-0.711	AT3G56400.1	Nucleus
PtWRKY70	Potri.013G090400.1	424	39032.5	7.6845	59.87	61.36	-0.63	AT2G40740.1	Nucleus
PtWRKY71	Potri.013G153400.1	431	64929.9	10.1305	64.51	45.69	-0.983	AT2G38470.1	Nucleus
PtWRKY72	Potri.014G009500.1	451	19588.8	5.3797	48.69	82	-0.363	AT2G30590.1	Nucleus;Cytosol
PtWRKY73	Potri.014G024200.1	467	42938.6	8.2318	54.2	64.36	-0.7	AT4G24240.1	Nucleus
PtWRKY74	Potri.014G050000.1	470	26409.9	6.0446	56.06	47.41	-1.11	AT2G44745.1	Nucleus
PtWRKY75	Potri.014G090300.1	476	38367.9	7.4973	55.27	44.24	-0.863	AT4G01250.1	Nucleus
PtWRKY76	Potri.014G090700.1	478	21456.5	5.6053	49.28	59.31	-0.789	AT2G46130.1	Nucleus
PtWRKY77	Potri.014G096200.1	481	41179.5	7.9527	51.84	54.77	-0.775	AT4G23810.1	Nucleus
PtWRKY78	Potri.014G111900.1	486	54065.4	9.3052	46.72	64.96	-0.555	AT4G01720.1	Nucleus
PtWRKY79	Potri.014G118200.1	493	35894.1	6.7938	58.92	54.64	-0.779	AT2G47260.1	Nucleus
PtWRKY80	Potri.014G119800.1	500	29899.1	6.1384	50.55	54.96	-0.961	AT3G58710.2	Nucleus
PtWRKY81	Potri.014G155100.1	503	67470.5	10.2257	42.18	65.16	-0.68	AT1G62300.1	Nucleus
PtWRKY82	Potri.014G164300.1	507	53397.6	9.1577	53.44	58.99	-1.014	AT2G04880.2	Nucleus
PtWRKY83	Potri.015G064100.1	517	67529.2	10.2574	47.81	57.42	-0.712	AT5G15130.1	Nucleus
PtWRKY84	Potri.015G099200.1	520	20390.8	5.4546	56.63	48.09	-0.971	AT5G13080.1	Nucleus
PtWRKY85	Potri.016G083600.1	523	51535.3	8.9609	51.63	58.42	-0.904	AT2G37260.1	Nucleus
PtWRKY86	Potri.016G099900.1	532	34688.3	6.5971	67.2	56.44	-0.875	AT5G43290.1	Nucleus
PtWRKY87	Potri.016G128300.1	536	63971.9	10.1151	65.7	47.51	-0.888	AT2G38470.1	Nucleus
PtWRKY88	Potri.016G137900.1	539	36044.9	6.7979	47.17	61.96	-0.761	AT3G56400.1	Nucleus
PtWRKY89	Potri.017G079500.1	544	58360.2	9.7644	58.49	56.12	-0.719	AT5G15130.1	Nucleus
PtWRKY90	Potri.017G088300.1	547	58662.3	9.8813	62.08	58.02	-0.822	AT1G13960.1	Nucleus；Chloroplast
PtWRKY91	Potri.017G104800.1	559	26248.9	6.0068	58.2	52.7	-0.965	AT2G34830.1	Nucleus
PtWRKY92	Potri.017G149000.1	562	45622.7	8.4033	60.91	55.66	-1.015	AT5G52830.1	Nucleus
PtWRKY93	Potri.018G008500.1	579	36823.5	7.1716	50.98	56.57	-0.593	AT4G31550.1	Nucleus
PtWRKY94	Potri.018G019000.1	580	51112.3	8.7199	48.71	63.99	-0.785	AT4G30935.1	Nucleus
PtWRKY95	Potri.018G019700.1	592	30475.4	6.1552	60.42	70.89	-0.666	AT1G80840.1	Nucleus
PtWRKY96	Potri.018G019800.1	594	35570	6.7482	49.87	70.66	-0.682	AT1G80840.1	Nucleus
PtWRKY97	Potri.018G107000.1	618	58373	9.7872	63.1	65.73	-0.853	AT4G30935.1	Nucleus
PtWRKY98	Potri.018G139300.1	625	33009.3	6.5043	39.32	59.8	-0.615	AT4G31550.1	Nucleus
PtWRKY99	Potri.019G053900.1	629	57152	9.6976	43.62	59.09	-0.747	AT4G26640.1	Nucleus
PtWRKY100	Potri.019G059300.1	717	26690.3	6.1045	57.23	49.44	-0.768	AT2G40740.1	Nucleus
PtWRKY101	Potri.019G123500.1	726	52890.7	9.0518	68.48	46.94	-0.963	AT2G38470.1	Nucleus
PtWRKY102	Potri.T043800.1	733	21250.9	5.4938	50.9	52.9	-0.896	AT5G13080.1	Nucleus
