# Supplementary material for: Genome-wide identiffcation of the WRKY gene family in poplar and the positive role of PsnWRKY95 in response to cadmium stress
Source: PLoS One. 2025 Sep 12;20(9):e0332076. doi: 10.1371/journal.pone.0332076 (PMC12431293; doi:10.1371/journal.pone.0332076)
Supplement: S4 Table — (XLS) [file pone.0332076.s004.xls]

## Sheet: Sheet1
S4 Table. Phylogenetic tree unit of WRKY proteins in Poplar and Arabidopsis thaliana
Pt.Gene name	Pt.Accession Number	At.Gene name	At.Accession Number
PtWRKY1	Potri.001G002400.1	AtWRKY1	At1g13960.1
PtWRKY2	Potri.001G044500.1	AtWRKY2	At1g18860.1
PtWRKY3	Potri.001G058800.1	AtWRKY3	At1g29280.1
PtWRKY4	Potri.001G092900.1	AtWRKY4	At1g29860.1
PtWRKY5	Potri.001G099000.1	AtWRKY5	At1g30650.1
PtWRKY6	Potri.001G121300.1	AtWRKY6	At1g55600.1
PtWRKY7	Potri.001G208600.1	AtWRKY7	At1g62300.1
PtWRKY8	Potri.001G328000.1	AtWRKY8	At1g64000.1
PtWRKY9	Potri.001G352400.1	AtWRKY9	At1g66550.1
PtWRKY10	Potri.001G361600.1	AtWRKY10	At1g66560.1
PtWRKY11	Potri.001G460600.1	AtWRKY11	At1g66600.1
PtWRKY12	Potri.001G472800.1	AtWRKY12	At1g68150.1
PtWRKY13	Potri.002G043500.1	AtWRKY13	At1g69310.1
PtWRKY14	Potri.002G059100.1	AtWRKY14	At1g69810.1
PtWRKY15	Potri.002G123300.1	AtWRKY15	At1g80590.1
PtWRKY16	Potri.002G138900.1	AtWRKY16	At1g80840.1
PtWRKY17	Potri.002G164400.1	AtWRKY17	At2g03340.1
PtWRKY18	Potri.002G164900.1	AtWRKY18	At2g04880.1
PtWRKY19	Potri.002G168700.1	AtWRKY19	At2g21900.1
PtWRKY20	Potri.002G186600.1	AtWRKY20	At2g23320.1
PtWRKY21	Potri.002G193000.1	AtWRKY21	At2g24570.1
PtWRKY22	Potri.002G195300.1	AtWRKY22	At2g25000.1
PtWRKY23	Potri.002G221600.1	AtWRKY23	At2g30250.1
PtWRKY24	Potri.002G228400.1	AtWRKY24	At2g30590.1
PtWRKY25	Potri.003G111900.1	AtWRKY25	At2g34830.1
PtWRKY26	Potri.003G132700.1	AtWRKY26	At2g37260.1
PtWRKY27	Potri.003G138600.1	AtWRKY27	At2g38470.1
PtWRKY28	Potri.003G169100.1	AtWRKY28	At2g40740.1
PtWRKY29	Potri.003G182200.1	AtWRKY29	At2g40750.1
PtWRKY30	Potri.004G007500.1	AtWRKY30	At2g44745.1
PtWRKY31	Potri.004G060400.1	AtWRKY31	At2g46130.1
PtWRKY32	Potri.004G060900.1	AtWRKY32	At2g46400.1
PtWRKY33	Potri.004G072000.1	AtWRKY33	At2g47260.1
PtWRKY34	Potri.004G120800.1	AtWRKY34	At3g01080.1
PtWRKY35	Potri.005G055300.1	AtWRKY35	At3g01970.1
PtWRKY36	Potri.005G085200.1	AtWRKY36	At3g04670.1
PtWRKY37	Potri.005G086400.1	AtWRKY37	At3g56400.1
PtWRKY38	Potri.005G141400.1	AtWRKY38	At3g58710.1
PtWRKY39	Potri.005G203200.1	AtWRKY39	At3g62340.1
PtWRKY40	Potri.005G219500.1	AtWRKY40	At4g01250.1
PtWRKY41	Potri.006G072400.1	AtWRKY41	At4g01720.1
PtWRKY42	Potri.006G087000.1	AtWRKY42	At4g04450.1
PtWRKY43	Potri.006G105300.1	AtWRKY43	At4g11070.1
PtWRKY44	Potri.006G109100.1	AtWRKY44	At4g12020.1
PtWRKY45	Potri.006G133200.1	AtWRKY45	At4g18170.1
PtWRKY46	Potri.006G184800.1	AtWRKY46	At4g22070.1
PtWRKY47	Potri.006G224100.1	AtWRKY47	At4g23550.1
PtWRKY48	Potri.006G263600.1	AtWRKY48	At4g23810.1
PtWRKY49	Potri.006G264000.1	AtWRKY49	At4g24240.1
PtWRKY50	Potri.007G047400.1	AtWRKY50	At4g26640.1
PtWRKY51	Potri.007G078200.1	AtWRKY51	At4g30935.1
PtWRKY52	Potri.007G079800.1	AtWRKY52	At4g31550.1
PtWRKY53	Potri.008G091900.1	AtWRKY53	At4g31800.1
PtWRKY54	Potri.008G094000.1	AtWRKY54	At4g39410.1
PtWRKY55	Potri.008G103300.1	AtWRKY55	At5g01900.1
PtWRKY56	Potri.010G147700.1	AtWRKY56	At5g07100.1
PtWRKY57	Potri.010G160100.1	AtWRKY57	At5g13080.1
PtWRKY58	Potri.010G163000.1	AtWRKY58	At5g15130.1
PtWRKY59	Potri.011G007800.1	AtWRKY59	At5g22570.1
PtWRKY60	Potri.011G070100.1	AtWRKY60	At5g24110.1
PtWRKY61	Potri.011G079300.1	AtWRKY61	At5g26170.1
PtWRKY62	Potri.011G087900.1	AtWRKY62	At5g28650.1
PtWRKY63	Potri.011G157100.1	AtWRKY63	At5g41570.1
PtWRKY64	Potri.011G169300.1	AtWRKY64	At5g43290.1
PtWRKY65	Potri.012G031700.1	AtWRKY65	At5g45050.1
PtWRKY66	Potri.012G101000.1	AtWRKY66	At5g45270.1
PtWRKY67	Potri.013G042600.1	AtWRKY67	At5g46350.1
PtWRKY68	Potri.013G086000.1	AtWRKY68	At5g49520.1
PtWRKY69	Potri.013G090300.1	AtWRKY69	At5g52830.1
PtWRKY70	Potri.013G090400.1	AtWRKY70	At5g56270.1
PtWRKY71	Potri.013G153400.1	AtWRKY71	At5g64810.1
PtWRKY72	Potri.014G009500.1
PtWRKY73	Potri.014G024200.1
PtWRKY74	Potri.014G050000.1
PtWRKY75	Potri.014G090300.1
PtWRKY76	Potri.014G090700.1
PtWRKY77	Potri.014G096200.1
PtWRKY78	Potri.014G111900.1
PtWRKY79	Potri.014G118200.1
PtWRKY80	Potri.014G119800.1
PtWRKY81	Potri.014G155100.1
PtWRKY82	Potri.014G164300.1
PtWRKY83	Potri.015G064100.1
PtWRKY84	Potri.015G099200.1
PtWRKY85	Potri.016G083600.1
PtWRKY86	Potri.016G099900.1
PtWRKY87	Potri.016G128300.1
PtWRKY88	Potri.016G137900.1
PtWRKY89	Potri.017G079500.1
PtWRKY90	Potri.017G088300.1
PtWRKY91	Potri.017G104800.1
PtWRKY92	Potri.017G149000.1
PtWRKY93	Potri.018G008500.1
PtWRKY94	Potri.018G019000.1
PtWRKY95	Potri.018G019700.1
PtWRKY96	Potri.018G019800.1
PtWRKY97	Potri.018G107000.1
PtWRKY98	Potri.018G139300.1
PtWRKY99	Potri.019G053900.1
PtWRKY100	Potri.019G059300.1
PtWRKY101	Potri.019G123500.1
PtWRKY102	Potri.T043800.1
