# Supplementary material for: Genome-wide identiffcation of the WRKY gene family in poplar and the positive role of PsnWRKY95 in response to cadmium stress
Source: PLoS One. 2025 Sep 12;20(9):e0332076. doi: 10.1371/journal.pone.0332076 (PMC12431293; doi:10.1371/journal.pone.0332076)
Supplement: S5 Table — (XLS) [file pone.0332076.s005.xls]

## Sheet: Sheet1
S5 Table. The Ka/Ks values of PtWRKY paralogous gene pairs
No.	Paralogous Genes	Ka	Ks	Ka/Ks	MAY
1	PtWRKY2(Chr01)/PtWRKY29(Chr03)	0.0665171	0.218677	0.304179	1201.52
2	PtWRKY2(Chr01)/PtWRKY48(Chr06)	0.36221	3.0484	0.11882	16749.5
3	PtWRKY2(Chr01)/PtWRKY96(Chr18)	0.346286	2.59785	0.133297	14273.9
4	PtWRKY3(Chr01)/PtWRKY66(Chr12)	0.321902	2.61973	0.122876	14394.1
5	PtWRKY4(Chr01)/PtWRKY65(Chr12)	0.372935	2.87375	0.129773	15789.9
6	PtWRKY5(Chr01)/PtWRKY17(Chr02)	0.395225	2.43778	0.162125	13394.4
7	PtWRKY5(Chr01)/PtWRKY75(Chr14)	0.385433	2.21033	0.174378	12144.7
8	PtWRKY5(Chr01)/PtWRKY92(Chr17)	0.400217	1.6331	0.245066	8973.09
9	PtWRKY7(Chr01)/PtWRKY20(Chr02)	0.739103	2.63383	0.280619	14471.6
10	PtWRKY7(Chr01)/PtWRKY81(Chr04)	0.583223	2.57433	0.226553	14144.7
11	PtWRKY10(Chr01)/PtWRKY62(Chr11)	0.0687071	0.219448	0.31309	1205.76
12	PtWRKY10(Chr01)/PtWRKY64(Chr11)	0.468478	4.2309	0.110728	23246.7
13	PtWRKY11(Chr01)/PtWRKY17(Chr02)	0.642704	2.82444	0.227551	15518.9
14	PtWRKY11(Chr01)/PtWRKY63(Chr11)	0.0838682	0.165373	0.507147	908.641
15	PtWRKY11(Chr01)/PtWRKY75(Chr14)	0.649455	3.20428	0.202684	17605.9
16	PtWRKY11(Chr01)/PtWRKY91(Chr17)	0.19148	0.251043	0.762738	1379.36
17	PtWRKY12(Chr01)/PtWRKY62(Chr11)	0.494158	2.06017	0.239862	11319.6
18	PtWRKY12(Chr01)/PtWRKY64(Chr11)	0.0653651	0.256786	0.254551	1410.91
19	PtWRKY12(Chr01)/PtWRKY68(Chr13)	0.431516	3.57343	0.120757	19634.2
20	PtWRKY13(Chr02)/PtWRKY35(Chr05)	0.204738	1.25936	0.162573	6919.56
21	PtWRKY13(Chr02)/PtWRKY40(Chr05)	0.0212359	0.302328	0.0702415	1661.14
22	PtWRKY13(Chr02)/PtWRKY67(Chr13)	0.2163	1.19135	0.181558	6545.9
23	PtWRKY14(Chr02)/PtWRKY9(Chr01)	0.321294	1.66359	0.193133	9140.59
24	PtWRKY14(Chr02)/PtWRKY39(Chr05)	0.0591162	0.219839	0.268906	1207.91
25	PtWRKY14(Chr02)/PtWRKY61(Chr11)	0.332698	1.92088	0.173201	10554.3
26	PtWRKY15(Chr02)/PtWRKY38(Chr05)	0.298872	1.35407	0.220722	7439.92
27	PtWRKY15(Chr02)/PtWRKY40(Chr05)	0.447671	3.68019	0.121643	20220.8
28	PtWRKY15(Chr02)/PtWRKY50(Chr07)	0.287578	1.1952	0.240611	6567.03
29	PtWRKY15(Chr02)/PtWRKY73(Chr14)	0.0539116	0.202271	0.266531	1111.38
30	PtWRKY16(Chr02)/PtWRKY3(Chr01)	0.513074	2.0652	0.248438	11347.2
31	PtWRKY16(Chr02)/PtWRKY74(Chr14)	0.0362286	0.236166	0.153403	1297.62
32	PtWRKY17(Chr02)/PtWRKY26(Chr03)	0.482402	1.99385	0.241945	10955.2
33	PtWRKY17(Chr02)/PtWRKY33(Chr04)	0.512119	1.53751	0.333083	8447.86
34	PtWRKY17(Chr02)/PtWRKY75(Chr14)	0.0505591	0.276696	0.182724	1520.31
35	PtWRKY17(Chr02)/PtWRKY92(Chr17)	0.504318	1.29779	0.388596	7130.73
36	PtWRKY18(Chr02)/PtWRKY76(Chr14)	0.0588066	0.246643	0.238428	1355.18
37	PtWRKY19(Chr02)/PtWRKY65(Chr12)	0.349455	2.96422	0.117891	16286.9
38	PtWRKY19(Chr02)/PtWRKY77(Chr14)	0.08335	0.292198	0.285252	1605.48
39	PtWRKY20(Chr02)/PtWRKY30(Chr04)	0.484725	2.64035	0.183584	14507.4
40	PtWRKY20(Chr02)/PtWRKY78(Chr14)	0.100541	0.275639	0.364757	1514.5
41	PtWRKY20(Chr02)/PtWRKY81(Chr14)	0.54229	2.26433	0.239492	12441.4
42	PtWRKY21(Chr02)/PtWRKY55(Chr08)	0.380105	1.4163	0.268379	7781.86
43	PtWRKY21(Chr02)/PtWRKY56(Chr10)	0.337083	1.4365	0.234656	7892.84
44	PtWRKY21(Chr02)/PtWRKY79(Chr14)	0.0599392	0.256838	0.233373	1411.2
45	PtWRKY22(Chr02)/PtWRKY32(Chr04)	0.533604	3.18816	0.167371	17517.3
46	PtWRKY22(Chr02)/PtWRKY80(Chr14)	0.0806637	0.286305	0.28174	1573.11
47	PtWRKY23(Chr02)/PtWRKY10(Chr01)	0.44313	1.59532	0.277768	8765.51
48	PtWRKY23(Chr02)/PtWRKY62(Chr11)	0.42696	1.58765	0.268926	8723.35
49	PtWRKY23(Chr02)/PtWRKY64(Chr11)	0.552488	2.74767	0.201075	15097.1
50	PtWRKY23(Chr02)/PtWRKY82(Chr14)	0.0891787	0.177468	0.502507	975.097
51	PtWRKY24(Chr02)/PtWRKY30(Chr04)	0.321199	1.68487	0.190637	9257.54
52	PtWRKY24(Chr02)/PtWRKY59(Chr11)	0.32147	1.90997	0.168311	10494.4
53	PtWRKY24(Chr02)/PtWRKY78(Chr14)	0.481104	2.31989	0.207382	12746.7
54	PtWRKY24(Chr02)/PtWRKY81(Chr14)	0.0847135	0.237062	0.357348	1302.54
55	PtWRKY25(Chr03)/PtWRKY6(Chr01)	0.0977558	0.228687	0.427465	1256.52
56	PtWRKY26(Chr03)/PtWRKY5(Chr01)	0.0984865	0.290693	0.338799	1597.21
57	PtWRKY26(Chr03)/PtWRKY75(Chr14)	0.473848	1.7822	0.265877	9792.33
58	PtWRKY26(Chr03)/PtWRKY92(Chr17)	0.5981	1.38226	0.432698	7594.83
59	PtWRKY27(Chr03)/PtWRKY4(Chr01)	0.0676029	0.250912	0.269429	1378.64
60	PtWRKY27(Chr03)/PtWRKY65(Chr12)	0.381423	2.34518	0.162641	12885.6
61	PtWRKY28(Chr03)/PtWRKY3(Chr01)	0.0578285	0.442849	0.130583	2433.24
62	PtWRKY28(Chr03)/PtWRKY8(Chr01)	0.202354	1.7303	0.116947	9507.15
63	PtWRKY29(Chr03)/PtWRKY48(Chr06)	0.328362	2.5757	0.127485	14152.2
64	PtWRKY29(Chr03)/PtWRKY95(Chr18)	0.555391	2.91391	0.1906	16010.5
65	PtWRKY29(Chr03)/PtWRKY96(Chr18)	0.312449	2.26859	0.137728	12464.8
66	PtWRKY30(Chr04)/PtWRKY59(Chr11)	0.0693352	0.360481	0.192341	1980.66
67	PtWRKY30(Chr04)/PtWRKY81(Chr14)	0.297775	1.54152	0.19317	8469.88
68	PtWRKY31(Chr04)/PtWRKY11(Chr01)	0.625681	2.41522	0.259058	13270.4
69	PtWRKY31(Chr04)/PtWRKY60(Chr11)	0.0604754	0.310555	0.194733	1706.35
70	PtWRKY32(Chr04)/PtWRKY60(Chr11)	0.0604754	0.310555	0.194733	1706.35
71	PtWRKY33(Chr04)/PtWRKY26(Chr03)	0.608302	2.88152	0.211105	15832.5
72	PtWRKY33(Chr04)/PtWRKY75(Chr14)	0.486256	1.62036	0.300091	8903.08
73	PtWRKY33(Chr04)/PtWRKY92(Chr17)	0.0824437	0.287648	0.286614	1580.48
74	PtWRKY34(Chr04)/PtWRKY12(Chr01)	0.540169	2.48843	0.217072	13672.7
75	PtWRKY34(Chr04)/PtWRKY58(Chr10)	0.30095	1.7753	0.169521	9754.4
76	PtWRKY34(Chr04)/PtWRKY90(Chr17)	0.0656508	0.244224	0.268814	1341.89
77	PtWRKY35(Chr05)/PtWRKY67(Chr13)	0.0408038	0.213582	0.191045	1173.53
78	PtWRKY36(Chr05)/PtWRKY47(Chr06)	0.464465	2.64584	0.175545	14537.6
79	PtWRKY36(Chr05)/PtWRKY52(Chr07)	0.125299	0.275647	0.454564	1514.54
80	PtWRKY37(Chr05)/PtWRKY51(Chr07)	0.0791189	0.221916	0.356527	1219.32
81	PtWRKY37(Chr05)/PtWRKY74(Chr14)	0.522729	2.4795	0.21082	13623.6
82	PtWRKY38(Chr05)/PtWRKY50(Chr07)	0.0569481	0.234061	0.243305	1286.05
83	PtWRKY38(Chr05)/PtWRKY73(Chr14)	0.27603	1.67599	0.164696	9208.74
84	PtWRKY39(Chr05)/PtWRKY61(Chr11)	0.344456	3.90522	0.0882041	21457.3
85	PtWRKY40(Chr05)/PtWRKY67(Chr13)	0.224913	1.29479	0.173707	7114.23
86	PtWRKY41(Chr06)/PtWRKY50(Chr07)	0.352305	2.23752	0.157453	12294.1
87	PtWRKY41(Chr06)/PtWRKY93(Chr18)	0.268274	1.9069	0.140686	10477.5
88	PtWRKY41(Chr06)/PtWRKY98(Chr18)	0.0636723	0.362018	0.175881	1989.11
89	PtWRKY42(Chr06)/PtWRKY86(Chr16)	0.115194	0.362643	0.317651	1992.54
90	PtWRKY43(Chr06)/PtWRKY12(Chr01)	0.547817	2.92093	0.187549	16049
91	PtWRKY43(Chr06)/PtWRKY71(Chr13)	0.352333	1.24968	0.281938	6866.38
92	PtWRKY43(Chr06)/PtWRKY87(Chr16)	0.0811315	0.255062	0.318086	1401.44
93	PtWRKY44(Chr06)/PtWRKY4(Chr01)	0.713313	3.4137	0.208956	18756.6
94	PtWRKY44(Chr06)/PtWRKY69(Chr13)	0.516217	1.91498	0.269569	10521.8
95	PtWRKY44(Chr06)/PtWRKY88(Chr16)	0.155378	0.515445	0.301444	2832.12
96	PtWRKY45(Chr06)/PtWRKY85(Chr16)	0.0778899	0.193129	0.403305	1061.15
97	PtWRKY45(Chr06)/PtWRKY90(Chr17)	0.535148	2.50026	0.214037	13737.7
98	PtWRKY46(Chr06)/PtWRKY34(Chr04)	0.741335	2.5552	0.290128	14039.6
99	PtWRKY46(Chr06)/PtWRKY94(Chr18)	0.531348	2.02594	0.262273	11131.5
100	PtWRKY46(Chr06)/PtWRKY97(Chr18)	0.0738379	0.231922	0.318373	1274.3
101	PtWRKY47(Chr06)/PtWRKY55(Chr08)	0.503112	3.2794	0.153416	18018.7
102	PtWRKY48(Chr06)/PtWRKY95(Chr18)	0.608463	2.4979	0.24359	13724.7
103	PtWRKY48(Chr06)/PtWRKY96(Chr18)	0.0982779	0.255212	0.385083	1402.27
104	PtWRKY49(Chr06)/PtWRKY90(Chr17)	0.67799	1.97162	0.343874	10833.1
105	PtWRKY49(Chr06)/PtWRKY94(Chr18)	0.11617	0.246823	0.470661	1356.17
106	PtWRKY49(Chr06)/PtWRKY97(Chr18)	0.506443	1.52901	0.331223	8401.14
107	PtWRKY50(Chr07)/PtWRKY73(Chr14)	0.26065	1.43664	0.181429	7893.65
108	PtWRKY51(Chr07)/PtWRKY74(Chr14)	0.414254	2.13836	0.193725	11749.2
109	PtWRKY52(Chr07)/PtWRKY36(Chr04)	0.119258	0.255113	0.467473	1401.72
110	PtWRKY52(Chr07)/PtWRKY56(Chr10)	0.69473	1.97844	0.351151	10870.5
111	PtWRKY52(Chr07)/PtWRKY66(Chr12)	0.645804	2.12187	0.304355	11658.7
112	PtWRKY53(Chr08)/PtWRKY58(Chr10)	0.0880986	0.258477	0.340837	1420.2
113	PtWRKY53(Chr08)/PtWRKY90(Chr17)	0.303697	3.27175	0.0928241	17976.7
114	PtWRKY54(Chr08)/PtWRKY57(Chr10)	0.0727732	0.364332	0.199744	2001.82
115	PtWRKY55(Chr08)/PtWRKY56(Chr10)	0.0748303	0.230342	0.324866	1265.62
116	PtWRKY55(Chr08)/PtWRKY79(Chr14)	0.394551	2.38738	0.165265	13117.5
117	PtWRKY56(Chr10)/PtWRKY61(Chr11)	0.545044	2.46292	0.2213	13532.5
118	PtWRKY56(Chr10)/PtWRKY79(Chr14)	0.371061	2.22463	0.166796	12223.3
119	PtWRKY58(Chr10)/PtWRKY90(Chr17)	0.288104	1.86556	0.154433	10250.4
120	PtWRKY59(Chr11)/PtWRKY81(Chr14)	0.325702	1.76806	0.184214	9714.62
121	PtWRKY61(Chr11)/PtWRKY9(Chr01)	0.0707018	0.368047	0.1921	2022.24
122	PtWRKY62(Chr11)/PtWRKY68(Chr13)	0.551717	2.31157	0.238677	12700.9
123	PtWRKY63(Chr11)/PtWRKY91(Chr17)	0.151672	0.241972	0.626817	1329.52
124	PtWRKY64(Chr11)/PtWRKY68(Chr13)	0.490358	6.02242	0.0814221	33090.2
125	PtWRKY65(Chr12)/PtWRKY77(Chr14)	0.367525	3.12254	0.117701	17156.8
126	PtWRKY66(Chr12)/PtWRKY8(Chr01)	0.318459	1.94622	0.163629	10693.5
127	PtWRKY66(Chr12)/PtWRKY84(Chr15)	0.0938724	0.257605	0.364404	1415.41
128	PtWRKY67(Chr13)/PtWRKY15(Chr02)	0.498616	3.80045	0.131199	20881.6
129	PtWRKY68(Chr13)/PtWRKY10(Chr01)	0.56098	4.46917	0.125522	24555.9
130	PtWRKY68(Chr13)/PtWRKY99(Chr19)	0.139549	0.261338	0.533978	1435.92
131	PtWRKY69(Chr13)/PtWRKY65(Chr12)	0.699854	2.54195	0.275322	13966.7
132	PtWRKY69(Chr13)/PtWRKY88(Chr16)	0.494316	1.71742	0.287824	9436.4
133	PtWRKY70(Chr13)/PtWRKY27(Chr03)	0.857036	3.06728	0.279412	16853.2
134	PtWRKY71(Chr13)/PtWRKY87(Chr16)	0.337307	1.24114	0.271771	6819.47
135	PtWRKY72(Chr14)/PtWRKY6(Chr01)	0.418148	0.527294	0.793009	2897.22
136	PtWRKY72(Chr14)/PtWRKY25(Chr03)	0.371377	0.397439	0.934425	2183.73
137	PtWRKY75(Chr14)/PtWRKY92(Chr18)	0.477094	1.35886	0.351098	7466.28
138	PtWRKY82(Chr14)/PtWRKY10(Chr01)	0.501497	1.87652	0.267249	10310.5
139	PtWRKY82(Chr14)/PtWRKY62(Chr11)	0.540604	1.83325	0.294889	10072.8
140	PtWRKY83(Chr15)/PtWRKY24(Chr02)	0.622393	2.89826	0.214747	15924.5
141	PtWRKY83(Chr15)/PtWRKY89(Chr17)	0.389623	1.45021	0.268667	7968.17
142	PtWRKY84(Chr15)/PtWRKY8(Chr01)	0.31891	1.67477	0.19042	9202.02
143	PtWRKY84(Chr15)/PtWRKY28(Chr03)	0.292968	1.6584	0.176657	9112.08
144	PtWRKY87(Chr16)/PtWRKY64(Chr11)	0.583058	3.41552	0.170708	18766.6
145	PtWRKY88(Chr16)/PtWRKY27(Chr03)	0.731442	4.27816	0.170971	23506.4
146	PtWRKY88(Chr16)/PtWRKY65(Chr12)	0.75777	4.55101	0.166506	25005.6
147	PtWRKY94(Chr18)/PtWRKY23(Chr02)	0.618706	5.19456	0.119106	28541.6
148	PtWRKY96(Chr18)/PtWRKY95(Chr18)	0.581168	4.2071	0.13814	23116
149	PtWRKY99(Chr19)/PtWRKY34(Chr04)	0.574587	2.30971	0.24877	12690.7
150	PtWRKY100(Chr19)/PtWRKY4(Chr01)	0.809513	1.65584	0.488884	9098.01
151	PtWRKY100(Chr19)/PtWRKY27(Chr03)	0.730087	4.07634	0.179104	22397.5
152	PtWRKY100(Chr19)/PtWRKY70(Chr13)	0.103212	0.384581	0.268376	2113.08
153	PtWRKY101(Chr19)/PtWRKY10(Chr01)	0.538286	2.32292	0.231728	12763.3
154	PtWRKY101(Chr19)/PtWRKY43(Chr06)	0.326544	1.16586	0.280089	6405.83
155	PtWRKY101(Chr19)/PtWRKY71(Chr13)	0.0681486	0.238086	0.286235	1308.17
156	PtWRKY101(Chr19)/PtWRKY87(Chr16)	0.317147	1.1983	0.264663	6584.08
157	PtWRKY102(scaffold_41)/PtWRKY3(Chr01)	0.234625	1.64308	0.142795	9027.93
158	PtWRKY102(scaffold_41)/PtWRKY8(Chr01)	0.085008	0.371357	0.228912	2040.42
159	PtWRKY102(scaffold_41)/PtWRKY28(Chr03)	0.210579	2.25906	0.0932155	12412.4
160	PtWRKY102(scaffold_41)/PtWRKY84(Chr15)	0.319346	1.84553	0.173038	10140.3
