# Supplementary material for: Genome-wide identiffcation of the WRKY gene family in poplar and the positive role of PsnWRKY95 in response to cadmium stress
Source: PLoS One. 2025 Sep 12;20(9):e0332076. doi: 10.1371/journal.pone.0332076 (PMC12431293; doi:10.1371/journal.pone.0332076)
Supplement: S6 Table — (XLS) [file pone.0332076.s006.xls]

## Sheet: PtWRKYs-AtWRKYs
S6 Table. The collinear relationship between PtWRKYs and AtWRKYs/OsWRKYs
PtWRKYs-AtWRKYs
No.	Gene ID	Gene X	Chr X	Gene Y	CHr Y	Relationship
1	PtWRKY2	Potri.001G044500.1	Chr01	AT1G80840.1	CHr01	conllinearity
2	PtWRKY3	Potri.001G058800.1	Chr01	AT5G13080.1	CHr05	conllinearity
3	PtWRKY4	Potri.001G092900.1	Chr01	AT2G46400.1	CHr02	conllinearity
4	PtWRKY5	Potri.001G099000.1	Chr01	AT4G23550.1	CHr04	conllinearity
5	PtWRKY8	Potri.001G328000.1	Chr01	AT3G01970.1	CHr03	conllinearity
6	PtWRKY9	Potri.001G352400.1	Chr01	AT1G29860.1	CHr01	conllinearity
7	PtWRKY10	Potri.001G361600.1	Chr01	AT4G26640.2	CHr04	conllinearity
8	PtWRKY11	Potri.001G460600.1	Chr01	AT1G30650.1	CHr01	conllinearity
9	PtWRKY12	Potri.001G472800.1	Chr01	AT4G26440.1	CHr04	conllinearity
10	PtWRKY13	Potri.002G043500.1	Chr02	AT2G30590.1	CHr02	conllinearity
11	PtWRKY15	Potri.002G123300.1	Chr02	AT2G23320.1	CHr02	conllinearity
12	PtWRKY16	Potri.002G138900.1	Chr02	AT2G44745.1	CHr02	conllinearity
13	PtWRKY17	Potri.002G164400.1	Chr02	AT4G23550.1	CHr04	conllinearity
14	PtWRKY18	Potri.002G164900.1	Chr02	AT1G64000.1	CHr01	conllinearity
15	PtWRKY19	Potri.002G168700.1	Chr02	AT2G46400.1	CHr02	conllinearity
16	PtWRKY20	Potri.002G186600.1	Chr02	AT4G01720.1	CHr04	conllinearity
17	PtWRKY21	Potri.002G193000.1	Chr02	AT2G47260.1	CHr02	conllinearity
18	PtWRKY23	Potri.002G221600.1	Chr02	AT2G04880.1	CHr02	conllinearity
19	PtWRKY26	Potri.003G132700.1	Chr03	AT4G23550.1	CHr04	conllinearity
20	PtWRKY27	Potri.003G138600.1	Chr03	AT2G46400.1	CHr02	conllinearity
21	PtWRKY28	Potri.003G169100.1	Chr03	AT5G13080.1	CHr05	conllinearity
22	PtWRKY30	Potri.004G007500.1	Chr04	AT1G62300.1	CHr01	conllinearity
23	PtWRKY31	Potri.004G060400.1	Chr04	AT1G29280.1	CHr01	conllinearity
24	PtWRKY33	Potri.004G072000.1	Chr04	AT5G52830.1	CHr05	conllinearity
25	PtWRKY35	Potri.005G055300.1	Chr05	AT3G04670.1	CHr03	conllinearity
26	PtWRKY36	Potri.005G085200.1	Chr05	AT2G21900.1	CHr02	conllinearity
27	PtWRKY37	Potri.005G086400.1	Chr05	AT4G39410.1	CHr04	conllinearity
28	PtWRKY38	Potri.005G141400.1	Chr05	AT2G23320.1	CHr02	conllinearity
29	PtWRKY40	Potri.005G219500.1	Chr05	AT2G30590.1	CHr02	conllinearity
30	PtWRKY44	Potri.006G109100.1	Chr06	AT2G40750.1	CHr02	conllinearity
31	PtWRKY46	Potri.006G184800.1	Chr06	AT4G30935.1	CHr04	conllinearity
32	PtWRKY47	Potri.006G224100.1	Chr06	AT5G26170.1	CHr05	conllinearity
33	PtWRKY48	Potri.006G263600.1	Chr06	AT1G80840.1	CHr01	conllinearity
34	PtWRKY50	Potri.007G047400.1	Chr07	AT2G23320.1	CHr02	conllinearity
35	PtWRKY51	Potri.007G078200.1	Chr07	AT4G39410.1	CHr04	conllinearity
36	PtWRKY52	Potri.007G079800.1	Chr07	AT2G21900.1	CHr02	conllinearity
37	PtWRKY53	Potri.008G091900.1	Chr08	AT1G13960.1	CHr01	conllinearity
38	PtWRKY54	Potri.008G094000.1	Chr08	AT1G69310.1	CHr01	conllinearity
39	PtWRKY55	Potri.008G103300.1	Chr08	AT2G47260.1	CHr02	conllinearity
40	PtWRKY56	Potri.010G147700.1	Chr10	AT5G49520.1	CHr05	conllinearity
41	PtWRKY58	Potri.010G163000.1	Chr10	AT1G13960.1	CHr01	conllinearity
42	PtWRKY59	Potri.011G007800.1	Chr11	AT1G62300.1	CHr01	conllinearity
43	PtWRKY60	Potri.011G070100.1	Chr11	AT1G29280.1	CHr01	conllinearity
44	PtWRKY61	Potri.011G079300.1	Chr11	AT1G29860.1	CHr01	conllinearity
45	PtWRKY62	Potri.011G087900.1	Chr11	AT4G26640.2	CHr04	conllinearity
46	PtWRKY63	Potri.011G157100.1	Chr11	AT1G30650.1	CHr04	conllinearity
47	PtWRKY64	Potri.011G169300.1	Chr11	AT4G26440.1	CHr04	conllinearity
48	PtWRKY65	Potri.012G031700.1	Chr12	AT5G24110.1	CHr05	conllinearity
49	PtWRKY66	Potri.012G101000.1	Chr12	AT3G01970.1	CHr03	conllinearity
50	PtWRKY67	Potri.013G042600.1	Chr13	AT3G04670.1	CHr03	conllinearity
51	PtWRKY69	Potri.013G090300.1	Chr13	AT2G40750.1	CHr02	conllinearity
52	PtWRKY70	Potri.013G090400.1	Chr13	AT2G40740.3	CHr02	conllinearity
53	PtWRKY71	Potri.013G153400.1	Chr13	AT2G30250.1	CHr02	conllinearity
54	PtWRKY74	Potri.014G050000.1	Chr14	AT2G44745.1	CHr02	conllinearity
55	PtWRKY75	Potri.014G090300.1	Chr14	AT4G01250.1	CHr04	conllinearity
56	PtWRKY76	Potri.014G090700.1	Chr14	AT1G64000.1	CHr01	conllinearity
57	PtWRKY77	Potri.014G096200.1	Chr14	AT2G46400.1	CHr02	conllinearity
58	PtWRKY78	Potri.014G111900.1	Chr14	AT4G01720.1	CHr04	conllinearity
59	PtWRKY79	Potri.014G118200.1	Chr14	AT2G47260.1	CHr02	conllinearity
60	PtWRKY81	Potri.014G155100.1	Chr14	AT4G22070.1	CHr04	conllinearity
61	PtWRKY82	Potri.014G164300.1	Chr14	AT2G04880.1	CHr02	conllinearity
62	PtWRKY83	Potri.015G064100.1	Chr15	AT1G18860.1	CHr01	conllinearity
63	PtWRKY84	Potri.015G099200.1	Chr15	AT5G13080.1	CHr05	conllinearity
64	PtWRKY87	Potri.016G128300.1	Chr16	AT2G38470.1	CHr02	conllinearity
65	PtWRKY88	Potri.016G137900.1	Chr16	AT5G01900.1	CHr05	conllinearity
66	PtWRKY89	Potri.017G079500.1	Chr17	AT1G69810.1	CHr01	conllinearity
67	PtWRKY90	Potri.017G088300.1	Chr17	AT1G13960.1	CHr01	conllinearity
68	PtWRKY92	Potri.017G149000.1	Chr17	AT5G52830.1	CHr05	conllinearity
69	PtWRKY93	Potri.018G008500.1	Chr18	AT2G24570.1	CHr02	conllinearity
70	PtWRKY95	Potri.018G019700.1	Chr18	AT1G80840.1	CHr01	conllinearity
71	PtWRKY97	Potri.018G107000.1	Chr18	AT4G30935.1	CHr04	conllinearity
72	PtWRKY100	Potri.019G059300.1	Chr19	AT2G40740.3	CHr02	conllinearity

## Sheet: PtWRKYs-OsWRKYs
S6 Table. The collinear relationship between PtWRKYs and AtWRKYs/OsWRKYs
PtWRKYs-OsWRKYs
No.	Gene ID	Gene X	Chr X	Gene Z	ChR Z	Relationship
1	PtWRKY2	Potri.001G044500.1	Chr01	Os06t0649000	ChR06	conllinearity
2	PtWRKY4	Potri.001G092900.1	Chr01	Os01t0656400	ChR01	conllinearity
3	PtWRKY12	Potri.001G472800.1	Chr01	Os04t0471700	ChR04	conllinearity
4	PtWRKY13	Potri.002G043500.1	Chr02	Os03t0741400	ChR03	conllinearity
5	PtWRKY16	Potri.002G138900.1	Chr02	Os04t0545000	ChR04	conllinearity
6	PtWRKY17	Potri.002G164400.1	Chr02	Os01t0624700	ChR01	conllinearity
7	PtWRKY19	Potri.002G168700.1	Chr02	Os01t0656400	ChR01	conllinearity
8	PtWRKY20	Potri.002G186600.1	Chr02	Os01t0289600	ChR01	conllinearity
9	PtWRKY31	Potri.004G060400.1	Chr04	Os01t0750100	ChR01	conllinearity
10	PtWRKY35	Potri.005G055300.1	Chr05	Os03t0798500	ChR03	conllinearity
11	PtWRKY40	Potri.005G219500.1	Chr05	Os03t0798500	ChR03	conllinearity
12	PtWRKY41	Potri.006G072400.1	Chr06	Os04t0605100	ChR04	conllinearity
13	PtWRKY43	Potri.006G105300.1	Chr06	Os01t0826400	ChR01	conllinearity
14	PtWRKY44	Potri.006G109100.1	Chr06	Os05t0322900	ChR05	conllinearity
15	PtWRKY53	Potri.008G091900.1	Chr08	Os07t0596900	ChR07	conllinearity
16	PtWRKY54	Potri.008G094000.1	Chr08	Os03t0758000	ChR03	conllinearity
17	PtWRKY58	Potri.010G163000.1	Chr10	Os07t0596900	ChR07	conllinearity
18	PtWRKY60	Potri.011G070100.1	Chr11	Os01t0750100	ChR01	conllinearity
19	PtWRKY64	Potri.011G169300.1	Chr11	Os08t0499300	ChR08	conllinearity
20	PtWRKY65	Potri.012G031700.1	Chr12	Os01t0656400	ChR01	conllinearity
21	PtWRKY67	Potri.013G042600.1	Chr13	Os03t0798500	ChR03	conllinearity
22	PtWRKY71	Potri.013G153400.1	Chr13	Os01t0826400	ChR01	conllinearity
23	PtWRKY74	Potri.014G050000.1	Chr14	Os04t0545000	ChR04	conllinearity
24	PtWRKY77	Potri.014G096200.1	Chr14	Os01t0656400	ChR01	conllinearity
25	PtWRKY78	Potri.014G111900.1	Chr14	Os01t0289600	ChR01	conllinearity
26	PtWRKY82	Potri.014G164300.1	Chr14	Os07t0583700	ChR07	conllinearity
27	PtWRKY87	Potri.016G128300.1	Chr16	Os01t0826400	ChR01	conllinearity
28	PtWRKY88	Potri.016G137900.1	Chr16	Os05t0322900	ChR05	conllinearity
29	PtWRKY95	Potri.018G019700.1	Chr18	Os02t0181300	ChR02	conllinearity
30	PtWRKY98	Potri.018G139300.1	Chr18	Os04t0605100	ChR04	conllinearity
31	PtWRKY99	Potri.019G053900.1	Chr19	Os01t0826400	ChR01	conllinearity
32	PtWRKY101	Potri.019G123500.1	Chr19	Os05t0343400	ChR05	conllinearity
