# Supplementary material for: Genome-wide identiffcation of the WRKY gene family in poplar and the positive role of PsnWRKY95 in response to cadmium stress
Source: PLoS One. 2025 Sep 12;20(9):e0332076. doi: 10.1371/journal.pone.0332076 (PMC12431293; doi:10.1371/journal.pone.0332076)
Supplement: S7 Table — (XLS) [file pone.0332076.s007.xls]

## Sheet: Sheet1
S7 Table. Cis-acting elements in the promoter of PtWRKYs
NO.	Cis‐element	Sequences	Function	Genes
1	3-AF1 binding site	TAAGAGAGGAA	cis-acting element involved in light responsiveness	PtWRKY11/PtWRKY57/PtWRKY70/PtWRKY73
2	ABRE	ACGTG/TACGTGTC/GACACGTACGT/CACGTG/GCCGCGTGGC	cis-acting element involved in the abscisic acid responsiveness	PtWRKY1/PtWRKY2/PtWRKY3/PtWRKY4/PtWRKY5/PtWRKY7/PtWRKY9/PtWRKY10/PtWRKY11/PtWRKY12/PtWRKY14/PtWRKY15/PtWRKY16/PtWRKY17/PtWRKY18/PtWRKY19/PtWRKY20/PtWRKY21/PtWRKY23/PtWRKY25/PtWRKY28/PtWRKY29/PtWRKY30/PtWRKY31/PtWRKY32/PtWRKY33/PtWRKY35/PtWRKY36/PtWRKY37/PtWRKY39/PtWRKY40/PtWRKY43/PtWRKY44/PtWRKY45/PtWRKY46/PtWRKY47/PtWRKY48/PtWRKY49/PtWRKY52/PtWRKY55/PtWRKY56/PtWRKY57/PtWRKY58/PtWRKY59/PtWRKY61/P…
3	ACE	GACACGTATG/CTAACGTATT	cis-acting element involved in light responsiveness	PtWRKY1/PtWRKY6/PtWRKY33/PtWRKY46/PtWRKY50/PtWRKY52/PWRKY65/PtWRKY76/PtWRKY91/PtWRKY92
4	LTR	CCGAAA	cis-acting element involved in low-temperature responsiveness	PtWRKY1/PtWRKY3/PtWRKY5/PtWRKY6/PtWRKY7/PtWRKY9/PtWRKY10/PtWRKY14/PtWRKY17/PtWRKY18/PtWRKY19/PtWRKY34/PtWRKY35/PtWRKY37/PtWRKY38/PtWRKY40/PtWRKY43/PtWRKY44/PtWRKY46/PtWRKY47/PtWRKY53/PtWRKY54/PtWRKY55/PtWRKY56/PtWRKY57/PtWRKY58/PtWRKY60/PtWRKY61/PtWRKY68/PtWRKY70/PtWRKY71/PtWRKY72/PtWRKY74/PtWRKY77/PtWRKY78/PtWRKY80/PtWRKY83/PtWRKY85/PtWRKY86/PtWRKY95/PtWRKY96/PtWRKY97/PtWRKY98/PtWRKY99/PtWRKY100
5	MBS	CAACTG	MYB binding site involved in drought-inducibility	PtWRKY5/PtWRKY6/PtWRKY7/PtWRKY15/PtWRKY16/PtWRKY19/PtWRKY25/PtWRKY26/PtWRKY27/PtWRKY30/PtWRKY31/PtWRKY32/PtWRKY34/PtWRKY40/PtWRKY41/PtWRKY44/PtWRKY45/PtWRKY46/PtWRKY48/PtWRKY50/PtWRKY53/PtWRKY54/PtWRKY55/PtWRKY58/PtWRKY59/PtWRKY62/PtWRKY64/PWRKY65/PWRKY67/PWRKY68/PtWRKY72/PtWRKY75/PtWRKY76/PtWRKY77/PtWRKY78/PtWRKY80/PtWRKY81/PtWRKY82/PtWRKY84/PtWRKY86/PtWRKY94/PtWRKY97/PtWRKY99/PtWRKY101
6	MRE	AACCTAA	MYB binding site involved in light responsiveness	PtWRKY6/PtWRKY7/PtWRKY8/PtWRKY10/PtWRKY15/PtWRKY16/PtWRKY20/PtWRKY23/PtWRKY24/PtWRKY34/PtWRKY36/PtWRKY48/PtWRKY49/PtWRKY55/PtWRKY59/PtWRKY60/PtWRKY61/PtWRKY62/PWRKY65/PWRKY66/PtWRKY74/PtWRKY84/PtWRKY86/PtWRKY87/PtWRKY88/PtWRKY90/PtWRKY92/PtWRKY99/PtWRKY102
7	Sp1	GGGCGG	cis-acting element involved in light responsiveness	PtWRKY9/PtWRKY11/PtWRKY15/PtWRKY23/PtWRKY26/PtWRKY28/PtWRKY30/PtWRKY31/PtWRKY32/PtWRKY44/PtWRKY50/PtWRKY61/PWRKY65/PWRKY66/PtWRKY80/PtWRKY81/PtWRKY84/PtWRKY102
8	LS7	CAGATTTATTTTTA	cis-acting element involved in light responsiveness	PtWRKY33
9	AuxRE	TGTCTCAATAAG	cis-acting regulatory element involved in auxin responsiveness	PtWRKY46/PtWRKY91
10	MBSI	TTTTTACGGTTA	MYB binding site involved in flavonoid biosynthetic genes regulation	PtWRKY69/PtWRKY70
11	circadian	CAAAGATATC	cis-acting regulatory element involved in circadian control	PtWRKY11/PtWRKY12/PtWRKY21/PtWRKY29/PtWRKY35/PWRKY69/PtWRKY75/PtWRKY79/PtWRKY99/PtWRKY100
12	Box 4	ATTAAT	cis-acting element involved in light responsiveness	PtWRKY1/PtWRKY3/PtWRKY5/PtWRKY6/PtWRKY7/PtWRKY8/PtWRKY9/PtWRKY10/PtWRKY11/PtWRKY13/PtWRKY14/PtWRKY16/PtWRKY17/PtWRKY18/PtWRKY19/PtWRKY20/PtWRKY21/PtWRKY22/PtWRKY23/PtWRKY24/PtWRKY25/PtWRKY26/PtWRKY27/PtWRKY28/PtWRKY29/PtWRKY30/PtWRKY31/PtWRKY32/PtWRKY33/PtWRKY34/PtWRKY36/PtWRKY37/PtWRKY39/PtWRKY40/PtWRKY41/PtWRKY43/PtWRKY44/PtWRKY45/PtWRKY46/PtWRKY47/PtWRKY48/PtWRKY50/PtWRKY51/PtWRKY53/PtWRKY54/P…
13	Box II	TGGTAATAA	cis-acting element involved in light responsiveness	PtWRKY10/PtWRKY12/PtWRKY13/PtWRKY14/PtWRKY22/PtWRKY39/PtWRKY51/PtWRKY58/PtWRKY81/PtWRKY88/PtWRKY99
14	AT1-motif	AATTATTTTTTATT	cis-acting element involved in light responsiveness	PtWRKY1/PtWRKY6/PtWRKY9/PtWRKY10/PtWRKY11/PtWRKY13/PtWRKY20/PtWRKY25/PtWRKY27/PtWRKY29/PtWRKY30/PtWRKY40/PtWRKY47/PtWRKY50/PtWRKY53/PtWRKY55/PtWRKY62/PtWRKY63/PtWRKY64/PtWRKY79/PtWRKY83/PtWRKY88/PtWRKY92/PtWRKY97/PtWRKY98
15	GT1-motif	GGTTAAT/GGTTAA/GTGTGTGAA	cis-acting element involved in light responsiveness	PtWRKY1/PtWRKY2/PtWRKY3/PtWRKY4/PtWRKY7/PtWRKY9/PtWRKY10/PtWRKY11/PtWRKY12/PtWRKY13/PtWRKY15/PtWRKY18/PtWRKY22/PtWRKY23/PtWRKY24/PtWRKY25/PtWRKY28/PtWRKY29/PtWRKY30/PtWRKY31/PtWRKY32/PtWRKY33/PtWRKY34/PtWRKY35/PtWRKY37/PtWRKY38/PtWRKY39/PtWRKY40/PtWRKY41/PtWRKY42/PtWRKY43/PtWRKY48/PtWRKY49/PtWRKY50/PtWRKY51/PtWRKY52/PtWRKY54/PtWRKY57/PtWRKY61/PtWRKY62/PtWRKY63/PWRKY66/PWRKY67/PWRKY68/PtWRKY69/PtW…
16	TCT-motif	TCTTAC	cis-acting element involved in light responsiveness	PtWRKY3/PtWRKY4/PtWRKY6/PtWRKY10/PtWRKY11/PtWRKY14/PtWRKY16/PtWRKY19/PtWRKY20/PtWRKY21/PtWRKY22/PtWRKY24/PtWRKY26/PtWRKY27/PtWRKY28/PtWRKY29/PtWRKY30/PtWRKY31/PtWRKY32/PtWRKY35/PtWRKY36/PtWRKY39/PtWRKY41/PtWRKY42/PtWRKY43/PtWRKY45/PtWRKY46/PtWRKY50/PtWRKY51/PtWRKY54/PtWRKY56/PtWRKY59/PtWRKY60/PtWRKY62/PWRKY68/PWRKY69/PtWRKY71/PtWRKY72/PtWRKY76/PtWRKY78/PtWRKY80/PtWRKY81/PtWRKY82/PtWRKY84/PtWRKY85…
17	ATCT-motif	AATCTAATCC	cis-acting element involved in light responsiveness	PtWRKY3/PtWRKY4/PtWRKY5/PtWRKY6/PtWRKY12/PtWRKY19/PtWRKY20/PtWRKY24/PtWRKY31/PtWRKY32/PtWRKY36/PtWRKY39/PtWRKY55/PtWRKY58/PtWRKY60/PtWRKY64/PWRKY65/PWRKY66/PWRKY68/PtWRKY74/PtWRKY76/PtWRKY82/PtWRKY85/PtWRKY86/PtWRKY90/PtWRKY96/PtWRKY97/PtWRKY102
18	CGTCA-motif	CGTCA	cis-acting regulatory element involved in the MeJA-responsiveness	PtWRKY1/PtWRKY5/PtWRKY7/PtWRKY9/PtWRKY10/PTWRKY14/PtWRKY15/PtWRKY16/PtWRKY18/PtWRKY19/PtWRKY20/PtWRKY21/PtWRKY22/PtWRKY25/PtWRKY27/PtWRKY31/PtWRKY32/PtWRKY34/PtWRKY36/PtWRKY39/PtWRKY40/PtWRKY42/PtWRKY44/PtWRKY45/PtWRKY46/PtWRKY47/PtWRKY51/PtWRKY52/PtWRKY54/PtWRKY55/PtWRKY56/PtWRKY57/PtWRKY59/PtWRKY60/PtWRKY61/PtWRKY63/PWRKY65/PtWRKY70/PtWRKY72/PtWRKY73/PtWRKY74/PtWRKY75/PtWRKY76/PtWRKY77/PtWRKY78…
19	TGACG-motif	TGACG	cis-acting regulatory element involved in the MeJA-responsiveness	PtWRKY1/PtWRKY5/PtWRKY7/PtWRKY9/PtWRKY10/PTWRKY14/PtWRKY15/PtWRKY16/PtWRKY18/PtWRKY19/PtWRKY20/PtWRKY21/PtWRKY22/PtWRKY25/PtWRKY27/PtWRKY30/PtWRKY31/PtWRKY32/PtWRKY34/PtWRKY36/PtWRKY39/PtWRKY40/PtWRKY44/PtWRKY45/PtWRKY46/PtWRKY47/PtWRKY51/PtWRKY52/PtWRKY54/PtWRKY55/PtWRKY56/PtWRKY57/PtWRKY59/PtWRKY61/PtWRKY62/PtWRKY63/PWRKY65/PtWRKY70/PtWRKY72/PtWRKY73/PtWRKY74/PtWRKY75/PtWRKY76/PtWRKY77/PtWRKY79…
20	GA-motif	ATAGATAA	cis-acting element involved in light responsiveness	PtWRKY1/PtWRKY2PtWRKY11/PtWRKY16/PtWRKY29/PtWRKY31/PtWRKY32/PtWRKY33/PtWRKY52/PWRKY68/PtWRKY89/PtWRKY90/PtWRKY95/PtWRKY101/PtWRKY102
21	GCN4_motif	TGAGTCA	cis-regulatory element involved in endosperm expression	PtWRKY4/PtWRKY24/PtWRKY26/PtWRKY29/PtWRKY37/PtWRKY41/PtWRKY45/PtWRKY60/PtWRKY63/PWRKY66/PtWRKY69/PtWRKY70/PtWRKY76/PtWRKY89/PtWRKY92/PtWRKY96/PtWRKY97
22	TCCC-motif	TCTCCCT	cis-acting element involved in light responsiveness	PtWRKY5/PtWRKY7/PtWRKY10/PtWRKY11/PtWRKY16PtWRKY18/PtWRKY19/PtWRKY24/PtWRKY26/PtWRKY27/PtWRKY29/PtWRKY30/PtWRKY33/PtWRKY35/PtWRKY39/PtWRKY44/PtWRKY51/PtWRKY53/PtWRKY57/PtWRKY58/PtWRKY59/PtWRKY63/PtWRKY65/PtWRKY70/PtWRKY72/PtWRKY74/PtWRKY77/PtWRKY78/PtWRKY79/PtWRKY82/PtWRKY86/PtWRKY92/PtWRKY98
23	GARE-motif	TCTGTTG	cis-acting element involved in gibberellin-responsiveness	PtWRKY5/PtWRKY40/PtWRKY49/PtWRKY61/PWRKY65/PtWRKY71/PtWRKY78/PtWRKY81/PtWRKY85/PtWRKY86/PtWRKY94/PtWRKY101
24	GATA-motif	GATAGGG/AAGGATAAGG	cis-acting element involved in light responsiveness	PtWRKY2/PtWRKY3/PtWRKY6/PtWRKY7/PtWRKY9/PtWRKY14/PtWRKY16/PtWRKY17/PtWRKY21/PtWRKY22/PtWRKY24/PtWRKY28/PtWRKY29/PtWRKY30/PtWRKY35/PtWRKY36/PtWRKY38/PtWRKY45/PtWRKY47/PtWRKY48/PtWRKY49/PtWRKY50/PtWRKY51/PtWRKY52/PtWRKY54/PtWRKY55/PtWRKY56/PtWRKY57/PtWRKY59/PtWRKY63/PtWRKY64/PtWRKY65/PWRKY67/PWRKY68/PtWRKY70/PtWRKY71/PtWRKY72/PtWRKY73/PtWRKY74/PtWRKY79/PtWRKY80/PtWRKY81/PtWRKY83/PtWRKY84/PtWRKY85/P…
25	GARE-motif	TCTGTTG	cis-acting element involved in gibberellin-responsiveness	PtWRKY11/PtWRKY12/PtWRKY13/PtWRKY35/PtWRKY45/PWRKY68
26	CAG-motif	GAAAGGCAGAC	cis-acting element involved in light responsiveness	PtWRKY34/PtWRKY59/PtWRKY71/PtWRKY77
27	GTGGC-motif	GATTCTGTGGC	cis-acting element involved in light responsiveness	PtWRKY53/PtWRKY58
28	ATC-motif	TGCTATCCG/AGTAATCT/TGCTATCCA	cis-acting element involved in light responsiveness	PtWRKY54/PWRKY68
29	GC-motif	CCCCCG	enhancer-like element involved in anoxic specific inducibility	PtWRKY58/PtWRKY62/PtWRKY71/PtWRKY74/PtWRKY75/PtWRKY102
30	AAAC-motif	CAATCAAAACCT	cis-acting element involved in light responsiveness	PtWRKY68/PtWRKY90
31	WUN-motif	AAATTTCCT	wound-responsive element	PtWRKY7/PtWRKY33/PtWRKY41/PtWRKY50
32	I-box	GATAAGGGT/AAGATAAGGCT/AGATAAGG/cCATATCCAAT	cis-acting element involved in light responsiveness	PtWRKY1/PtWRKY3/PtWRKY6/PtWRKY8/PtWRKY10/PtWRKY15/PtWRKY22/PtWRKY24/PtWRKY28/PtWRKY29/PtWRKY31/PtWRKY32/PtWRKY39/PtWRKY42/PtWRKY43/PtWRKY45/PtWRKY46/PtWRKY57/PtWRKY60/PtWRKY62/PtWRKY64/PWRKY65/PWRKY68/PtWRKY70/PtWRKY71/PtWRKY72/PtWRKY73/PtWRKY80/PtWRKY91/PtWRKY92/PtWRKY95/PtWRKY96/PtWRKY101
33	A-box	CCGTCC	cis-acting regulatory element involved in the MeJA-responsiveness	PtWRKY9/PtWRKY33
34	G-box	TACGTG/CACGTC/ACACGTGT/GCCACGTGGA/CACGAC/TCCACATGGCA	cis-acting regulatory element involved in light responsiveness	PtWRKY2/PtWRKY3/PtWRKY4/PtWRKY5/PtWRKY7/PtWRKY9/PtWRKY11/PtWRKY13/PtWRKY14/PtWRKY15/PtWRKY16/PtWRKY17/PtWRKY18/PtWRKY19/PtWRKY20/PtWRKY21/PtWRKY22/PtWRKY23/PtWRKY25/PtWRKY25/PtWRKY28/PtWRKY29/PtWRKY30/PtWRKY31/PtWRKY32/PtWRKY33/PtWRKY35/PtWRKY36/PtWRKY37/PtWRKY39/PtWRKY40/PtWRKY43/PtWRKY44/PtWRKY45/PtWRKY46/PtWRKY48/PtWRKY49/PtWRKY52/PtWRKY55/PtWRKY56/PtWRKY57/PtWRKY58/PtWRKY59/PtWRKY61/PtWRKY62/…
35	Gap-box	CAAATGAA(A/G)A	cis-acting element involved in light responsiveness	PtWRKY15/PtWRKY25/PtWRKY33/PtWRKY55/PWRKY65/PtWRKY90
36	P-box	CCTTTTG	cis-acting element involved in gibberellin-responsiveness	PtWRKY2/PtWRKY5/PtWRKY6/PtWRKY8/PtWRKY10/PtWRKY11/PtWRKY12/PtWRKY13/PtWRKY20/PtWRKY22/PtWRKY23/PtWRKY24/PtWRKY27/PtWRKY28/PtWRKY30/PtWRKY33/PtWRKY34/PtWRKY35/PtWRKY38/PtWRKY40/PtWRKY46/PtWRKY49/PtWRKY51/PtWRKY58/PtWRKY61/PtWRKY64/PWRKY65/PWRKY67/PWRKY68/PtWRKY70/PtWRKY72/PtWRKY73/PtWRKY75/PtWRKY79/PtWRKY80/PtWRKY84/PtWRKY91/PtWRKY97
37	L-box	ATCCCACCTAC	cis-acting element involved in light responsiveness	PtWRKY18/PtWRKY64/PtWRKY94
38	TATC-box	TATCCCA	cis-acting element involved in gibberellin-responsiveness	PtWRKY2/PtWRKY4/PtWRKY11/PtWRKY18/PtWRKY19/PtWRKY20/PtWRKY27/PtWRKY30/PtWRKY36/PtWRKY37/PtWRKY39/PtWRKY45/PtWRKY57/PtWRKY63/PtWRKY69/PtWRKY71/PtWRKY77/PtWRKY82/PtWRKY100
39	TCA-element	CCATCTTTTT/TCAGAAGAGG	cis-acting element involved in salicylic acid responsiveness	PtWRKY1/PtWRKY2PtWRKY4/PtWRKY5/PtWRKY7/PtWRKY8/PtWRKY9/PtWRKY10/PtWRKY12/PtWRKY14/PtWRKY15/PtWRKY16/PtWRKY17/PtWRKY18/PtWRKY22/PtWRKY25/PtWRKY30/PtWRKY35/PtWRKY39/PtWRKY41/PtWRKY43/PtWRKY47/PtWRKY49/PtWRKY50/PtWRKY52/PtWRKY54/PtWRKY56/PtWRKY57/PtWRKY58/PtWRKY59/PtWRKY61/PWRKY66/PWRKY68/PtWRKY74/PtWRKY76/PtWRKY77/PtWRKY78/PtWRKY80/PtWRKY81/PtWRKY83/PtWRKY84/PtWRKY86/PtWRKY87/PtWRKY88/PtWRKY89/PtWR…
40	TGA-element	AACGAC	cis-acting regulatory element involved in auxin responsiveness	PtWRKY2/PtWRKY3/PtWRKY10/PtWRKY19/PtWRKY20/PtWRKY22/PtWRKY31/PtWRKY32/PtWRKY34/PtWRKY36/PtWRKY50/PtWRKY51/PtWRKY61/PtWRKY63/PWRKY65/PWRKY66/PWRKY68/PtWRKY71/PtWRKY72/PtWRKY74/PtWRKY78/PtWRKY80/PtWRKY83/PtWRKY84/PtWRKY85/PtWRKY90/PtWRKY92/PtWRKY96/PtWRKY98/PtWRKY99/PtWRKY100
41	LAMP-element	CTTTATCA	cis-acting element involved in light responsiveness	PtWRKY10/PtWRKY19/PtWRKY28/PtWRKY60/PtWRKY71/PtWRKY79
42	RY-element	CATGCATG	cis-acting regulatory element involved in seed-specific regulation	PtWRKY5/PtWRKY18/PtWRKY42/PtWRKY58/PtWRKY61/PtWRKY64/PtWRKY71/PtWRKY76/PtWRKY79/PtWRKY93
43	4cl-CMA2b	TCTCACCAACCCCA	cis-acting element involved in light responsiveness	PtWRKY52
44	Pc-CMA2a	CAGCCAATCACAG	cis-acting element involved in light responsiveness	PtWRKY86
45	chs-CMA1a	TTACTTAA	cis-acting element involved in light responsiveness	PtWRKY5/PtWRKY6/PtWRKY16/PtWRKY17/PtWRKY24/PtWRKY26/PtWRKY29/PtWRKY30/PtWRKY39/PtWRKY62/PWRKY65/PtWRKY74/PtWRKY77/PtWRKY78/PtWRKY94/PtWRKY95
46	chs-CMA2a	TCACTTGA	cis-acting element involved in light responsiveness	PtWRKY3/PtWRKY11/PtWRKY40/PtWRKY48/PtWRKY50/PtWRKY53/PtWRKY57/PtWRKY58/PtWRKY93/PtWRKY95/PtWRKY96
47	O2-site	GATGACATGG/GTTGACGTGA/GATGA(C/T)(A/G)TG(A/G)	cis-acting regulatory element involved in zein metabolism regulation	PtWRKY4/PtWRKY5/PtWRKY6/PtWRKY10/PtWRKY14/PtWRKY17/PtWRKY20/PtWRKY22/PtWRKY23/PtWRKY26/PtWRKY27/PtWRKY28/PtWRKY42/PtWRKY49/PtWRKY50/PtWRKY55/PtWRKY57/PtWRKY59/PtWRKY61/PtWRKY62/PWRKY66/PWRKY67/PWRKY69/PtWRKY73/PtWRKY76/PtWRKY78/PtWRKY79/PtWRKY80/PtWRKY82/PtWRKY84/PtWRKY87/PtWRKY88/PtWRKY92/PtWRKY94/PtWRKY97/PtWRKY98
48	MSA-like	TCAAACGGT/(T/C)C(T/C)AACGG(T/C)(T/C)A	cis-acting element involved in cell cycle regulation	PtWRKY22/PtWRKY35/PtWRKY89/PtWRKY102
49	TC-rich repeats	GTTTTCTTAC/ATTCTCTAAC	cis-acting element involved in defense and stress responsiveness	PtWRKY2/PtWRKY3/PtWRKY4/PtWRKY6/PtWRKY9/PtWRKY10/PtWRKY11/PtWRKY20/PtWRKY21/PtWRKY22/PtWRKY25/PtWRKY26/PtWRKY31/PtWRKY32/PtWRKY41/PtWRKY42/PtWRKY43/PtWRKY45/PtWRKY49/PtWRKY50/PtWRKY52/PtWRKY54/PtWRKY55/PtWRKY57/PtWRKY59/PtWRKY62/PWRKY67/PWRKY68/PtWRKY70/PtWRKY72/PtWRKY77/PtWRKY78/PtWRKY81/PtWRKY82/PtWRKY84/PtWRKY85/PtWRKY89/PtWRKY90/PtWRKY97/PtWRKY98/PtWRKY99/PtWRKY101
50	AuxRR-core	GGTCCAT	cis-acting regulatory element involved in auxin responsiveness	PtWRKY2/PtWRKY5/PtWRKY20/PtWRKY26/PtWRKY31/PtWRKY32/PtWRKY49/PtWRKY50/PtWRKY58/PtWRKY73/PtWRKY81/PtWRKY84
51	HD-Zip 1	CAAT(A/T)ATTG	element involved in differentiation of the palisade mesophyll cells	PtWRKY60/PtWRKY76/PtWRKY89/PtWRKY90
