# Supplementary material for: Genome-wide identiffcation of the WRKY gene family in poplar and the positive role of PsnWRKY95 in response to cadmium stress
Source: PLoS One. 2025 Sep 12;20(9):e0332076. doi: 10.1371/journal.pone.0332076 (PMC12431293; doi:10.1371/journal.pone.0332076)
Supplement: S8 Table — (XLS) [file pone.0332076.s008.xls]

## Sheet: leaf
S8 Table. Relative expression level of WRKY genes in different tissues of poplar under cadmium stress
leaf
Gene	Base Mean	log2 Fold Change	lfcSE	stat	pvalue	Regulation
PtWRKY4	104.117	-2.05383	0.432125	-4.75286	2.01e-06	Down
PtWRKY19	28.5329	-2.44106	0.803852	-3.0367	0.00239181	Down
PtWRKY27	357.046	-2.05605	0.380865	-5.39838	6.72e-08	Down
PtWRKY29	149.582	-1.08745	0.330631	-3.28902	0.00100538	Down
PtWRKY31	14.8101	-1.10168	0.559119	-1.97038	0.0487949	Down
PtWRKY32	14.8101	-1.10168	0.559119	-1.97038	0.0487949	Down
PtWRKY43	78.3102	-2.2461	0.706701	-3.17829	0.00148149	Down
PtWRKY48	387.917	-1.92618	0.656827	-2.93255	0.0033619	Down
PtWRKY60	193.294	-1.66653	0.596587	-2.79344	0.005215	Down
PtWRKY62	78.968	-1.42251	0.273253	-5.20584	1.93e-07	Down
PtWRKY74	3.26303	-5.24286	1.68133	-3.11829	0.00181902	Down
PtWRKY77	483.781	-2.68881	0.414767	-6.48271	9.01e-11	Down
PtWRKY87	215.142	-2.27721	0.456014	-4.99372	5.92e-07	Down
PtWRKY88	3390.57	-1.22164	0.48087	-2.54048	0.0110701	Down
PtWRKY2	591.89	1.21115	0.331948	3.64863	0.000263646	Up
PtWRKY21	523.639	3.15587	0.426341	7.40222	1.34e-13	Up
PtWRKY28	60.8117	1.08623	0.37045	2.93218	0.00336592	Up
PtWRKY33	21.5725	3.15796	0.626114	5.04374	4.57e-07	Up
PtWRKY42	19.9685	6.17445	1.58555	3.89419	9.85e-05	Up
PtWRKY55	38.6358	4.06683	0.637539	6.37895	1.78e-10	Up
PtWRKY56	35.8636	1.76179	0.443005	3.97691	6.98e-05	Up
PtWRKY58	538.133	1.82481	0.211383	8.63271	5.99e-18	Up
PtWRKY66	6.06752	3.36494	1.27525	2.63866	0.00832348	Up
PtWRKY84	48.2405	8.9153	1.53032	5.82576	5.69e-09	Up
PtWRKY95	18.285	3.10798	0.670081	4.63821	3.51e-06	Up
PtWRKY96	376.829	1.38347	0.276746	4.99905	5.76e-07	Up
PtWRKY99	18.9655	1.10705	0.544136	2.03452	0.0418993	Up
PtWRKY101	695.4	1.1959	0.399946	2.99016	0.00278834	Up

## Sheet: root
S8 Table. Relative expression level of WRKY genes in different tissues of poplar under cadmium stress
root
Gene	Base Mean	log2 Fold Change	lfcSE	stat	pvalue	Regulation
PtWRKY6	98.8525	-4.16904	0.407563	-10.2292	1.47e-24	Down
PtWRKY7	139.703	-1.33052	0.248665	-5.35064	8.76e-08	Down
PtWRKY11	121.163	-4.3374	0.339308	-12.7831	2.04e-37	Down
PtWRKY12	229.867	-3.29051	0.238906	-13.7733	3.69e-43	Down
PtWRKY13	194.668	-3.47188	0.290174	-11.9648	5.43e-33	Down
PtWRKY18	3.1124	-4.1354	1.63771	-2.5251	0.0115665	Down
PtWRKY20	92.0626	-3.44803	0.571741	-6.03075	1.63e-09	Down
PtWRKY21	416.561	-1.84117	0.378184	-4.86845	1.12e-06	Down
PtWRKY22	32.0969	-4.36247	1.80805	-2.41281	0.0158302	Down
PtWRKY23	90.049	-1.5157	0.346002	-4.38062	1.18e-05	Down
PtWRKY34	86.2457	-3.15148	0.340681	-9.25052	2.23e-20	Down
PtWRKY35	137.953	-3.47018	0.259392	-13.3781	8.12e-41	Down
PtWRKY37	11.7143	-2.93187	1.15034	-2.54869	0.0108129	Down
PtWRKY38	89.6194	-2.1799	0.543738	-4.00911	6.09e-05	Down
PtWRKY40	253.742	-1.50022	0.19648	-7.63551	2.25e-14	Down
PtWRKY42	10.6891	-4.94028	1.21363	-4.07067	4.69e-05	Down
PtWRKY45	34.375	-4.44124	0.586428	-7.57338	3.64e-14	Down
PtWRKY49	69.4615	-1.79142	0.422339	-4.24166	2.22e-05	Down
PtWRKY50	98.1438	-1.43219	0.231363	-6.19019	6.01e-10	Down
PtWRKY51	14.6168	-3.30856	0.699247	-4.73161	2.23e-06	Down
PtWRKY53	50.6238	-1.89004	0.308104	-6.13443	8.55e-10	Down
PtWRKY54	158.572	-1.67377	0.241818	-6.92159	4.47e-12	Down
PtWRKY58	444.68	-1.45286	0.179385	-8.0991	5.54e-16	Down
PtWRKY60	502.715	-3.78946	0.208894	-18.1406	1.52e-73	Down
PtWRKY62	62.6124	-5.178	0.585567	-8.84271	9.34e-19	Down
PtWRKY63	79.7201	-1.43793	0.386036	-3.72486	0.000195422	Down
PtWRKY64	157.254	-1.43412	0.655145	-2.18901	0.0285961	Down
PtWRKY67	177.958	-2.08346	0.406246	-5.12858	2.92e-07	Down
PtWRKY68	58.1573	-1.9996	0.448484	-4.45859	8.25e-06	Down
PtWRKY73	370.668	-1.29206	0.196014	-6.5917	4.35e-11	Down
PtWRKY74	18.1828	-1.60001	0.770744	-2.07593	0.0379008	Down
PtWRKY76	24.1721	-2.71324	0.841583	-3.22397	0.00126427	Down
PtWRKY78	446.841	-1.85392	0.208579	-8.88832	6.2e-19	Down
PtWRKY79	51.8213	-1.68708	0.440018	-3.83411	0.000126019	Down
PtWRKY80	176.91	-4.39464	0.501811	-8.75756	2e-18	Down
PtWRKY81	725.824	-1.91245	0.239171	-7.99616	1.28e-15	Down
PtWRKY85	25.5537	-3.08908	0.496879	-6.21696	5.07e-10	Down
PtWRKY89	422.203	-1.05029	0.247563	-4.24252	2.21e-05	Down
PtWRKY91	14.2489	-2.89807	0.688134	-4.21149	2.54e-05	Down
PtWRKY3	21.4518	1.15519	0.467643	2.47025	0.0135019	Up
PtWRKY4	2018.09	3.04557	0.297335	10.2429	1.27e-24	Up
PtWRKY5	38.9918	4.66729	0.784966	5.94584	2.75e-09	Up
PtWRKY8	75.9706	2.19056	0.402779	5.43861	5.37e-08	Up
PtWRKY9	274.323	3.01509	0.581797	5.18237	2.19e-07	Up
PtWRKY17	1353.06	1.68702	0.212578	7.93601	2.09e-15	Up
PtWRKY19	1365.7	2.97369	0.169408	17.5535	5.6e-69	Up
PtWRKY24	389.706	2.71069	0.280359	9.66865	4.1e-22	Up
PtWRKY27	4367.81	2.44396	0.224037	10.9087	1.05e-27	Up
PtWRKY28	378.645	1.45049	0.187218	7.74759	9.37e-15	Up
PtWRKY30	5185.33	1.82978	0.173607	10.5398	5.66e-26	Up
PtWRKY33	23.4648	2.60165	0.569042	4.57199	4.83e-06	Up
PtWRKY36	268.518	3.76014	0.584205	6.43634	1.22e-10	Up
PtWRKY41	1695.06	1.10458	0.0789539	13.9902	1.79e-44	Up
PtWRKY43	827.048	1.84156	0.25189	7.31097	2.65e-13	Up
PtWRKY44	2786.36	2.77344	0.207029	13.3964	6.35e-41	Up
PtWRKY47	19.3557	3.24757	0.805923	4.02962	5.59e-05	Up
PtWRKY48	6244.12	1.89993	0.224177	8.47513	2.35e-17	Up
PtWRKY52	363.19	3.75216	0.335327	11.1895	4.59e-29	Up
PtWRKY59	2049.43	2.78499	0.287281	9.69428	3.19e-22	Up
PtWRKY61	48.01	2.07452	0.663717	3.1256	0.0017744	Up
PtWRKY65	563.838	4.77067	0.285023	16.7378	6.95e-63	Up
PtWRKY66	17.862	2.82041	0.682774	4.13082	3.61e-05	Up
PtWRKY69	380.309	2.75598	0.401717	6.86049	6.86e-12	Up
PtWRKY70	33.2144	5.45997	1.0896	5.011	5.41e-07	Up
PtWRKY71	10539.4	1.06319	0.241505	4.40234	1.07e-05	Up
PtWRKY75	958.962	1.36795	0.193845	7.05694	1.7e-12	Up
PtWRKY77	3609.26	2.70014	0.227698	11.8584	1.95e-32	Up
PtWRKY84	105.878	1.85512	0.623712	2.97432	0.0029364	Up
PtWRKY87	6441.1	2.6693	0.336868	7.92388	2.3e-15	Up
PtWRKY88	2461.23	2.38251	0.294906	8.07889	6.54e-16	Up
PtWRKY95	44.6892	5.29989	0.927619	5.71343	1.11e-08	Up
PtWRKY96	2205.08	2.61709	0.288261	9.07889	1.1e-19	Up
PtWRKY100	12.5003	6.52534	1.79413	3.63706	0.000275769	Up
PtWRKY101	1882.91	1.10117	0.303796	3.6247	0.000289301	Up

## Sheet: stem
S8 Table. Relative expression level of WRKY genes in different tissues of poplar under cadmium stress
stem
Gene	Base Mean	log2 Fold Change	lfcSE	stat	pvalue	Regulation
PtWRKY12	261.556	-1.43265	0.322565	-4.44142	8.94e-06	Down
PtWRKY22	24.7671	-1.32742	0.444211	-2.98826	0.0028057	Down
PtWRKY35	83.9688	-1.04578	0.486916	-2.14776	0.0317332	Down
PtWRKY37	9.03151	-1.49654	0.66316	-2.25668	0.0240281	Down
PtWRKY38	121.943	-1.47202	0.702665	-2.09491	0.036179	Down
PtWRKY62	103.649	-1.50303	0.464135	-3.23834	0.00120229	Down
PtWRKY74	24.9889	-2.65698	0.597729	-4.44512	8.78e-06	Down
PtWRKY80	97.5946	-2.0641	0.714852	-2.88745	0.00388381	Down
PtWRKY92	16.9737	-3.90044	1.77663	-2.19541	0.0281341	Down
PtWRKY94	1.85572	-4.54077	1.81476	-2.50213	0.0123449	Down
PtWRKY4	1778.77	1.20063	0.222365	5.39934	6.69e-08	Up
PtWRKY30	641.149	1.45562	0.135705	10.7263	7.66e-27	Up
PtWRKY36	30.3987	1.24651	0.490996	2.53875	0.0111251	Up
PtWRKY40	663.296	1.74353	0.255982	6.81115	9.68e-12	Up
PtWRKY55	323.878	2.3612	0.247163	9.55319	1.26e-21	Up
PtWRKY56	564.564	2.2055	0.345609	6.38149	1.75e-10	Up
PtWRKY58	356.789	1.28247	0.26552	4.83005	1.36e-06	Up
PtWRKY65	55.9463	4.69902	0.618145	7.6018	2.92e-14	Up
PtWRKY70	1.70599	3.93246	1.71397	2.29435	0.0217701	Up
PtWRKY84	58.4855	1.60805	0.452301	3.55527	0.000377596	Up
PtWRKY95	12.5964	3.71571	0.931138	3.99051	6.59e-05	Up
PtWRKY96	1301.71	2.11336	0.232137	9.10395	8.71e-20	Up
PtWRKY99	24.0114	3.66596	0.710552	5.15932	2.48e-07	Up
