# Supplementary material for: Genome-wide identiffcation of the WRKY gene family in poplar and the positive role of PsnWRKY95 in response to cadmium stress
Source: PLoS One. 2025 Sep 12;20(9):e0332076. doi: 10.1371/journal.pone.0332076 (PMC12431293; doi:10.1371/journal.pone.0332076)
Supplement: S9 Table — (XLS) [file pone.0332076.s009.xls]

## Sheet: temporal
		0C		12C		24C		36C		0T		12T		24T		36T		0C		12C		24C		36C		0T		12T		24T		36T		0C		12C		24C		36C		0T		12T		24T		36T
geneID	geneLength	A1_expected_count	A1_FPKM	A2_expected_count	A2_FPKM	A3_expected_count	A3_FPKM	A4_expected_count	A4_FPKM	A6_expected_count	A6_FPKM	A7_expected_count	A7_FPKM	A8_expected_count	A8_FPKM	A9_expected_count	A9_FPKM	B1_expected_count	B1_FPKM	B2_expected_count	B2_FPKM	B3_expected_count	B3_FPKM	B4_expected_count	B4_FPKM	B6_expected_count	B6_FPKM	B7_expected_count	B7_FPKM	B8_expected_count	B8_FPKM	B9_expected_count	B9_FPKM	C1_expected_count	C1_FPKM	C2_expected_count	C2_FPKM	C3_expected_count	C3_FPKM	C4_expected_count	C4_FPKM	C6_expected_count	C6_FPKM	C7_expected_count	C7_FPKM	C8_expected_count	C8_FPKM	C9_expected_count	C9_FPKM
Potri.001G002400.1	408	24.61	6.68	0	0	5	1.51	2	0.59	0	0	0	0	0	0	0	0	30	6.82	25	6.35	3	0.78	2	0.55	1	0.31	0	0	0	0	1	0.3	33	8.8	9	2.43	1	0.34	7	2.01	8	2.43	0	0	0	0	0	0
Potri.001G044500.1	957	101	9.25	2179.63	202.87	1263.43	129.9	1552.21	156.07	98	10.23	6117.31	696.8	8825.68	768.97	7045.75	746.42	166	13.14	3455.57	305.18	1779.71	160.1	1104	104.75	161	16.91	7830.25	912.93	2518.97	291.45	9410.83	947.28	151	13.89	2664.71	249.26	1162.16	133.3	2194.32	214.49	160	16.13	5750.58	656.89	5672.33	530.21	6103.91	747.4
Potri.001G058800.1	483	6	1.28	58	12.63	11	2.63	8	1.87	18	4.43	149	39.78	117	24.08	102	25.5	0	0	33	6.67	13	2.68	18	3.94	40	9.9	105	28.92	108	29.53	89	21.2	2	0.42	33	7.09	9	2.41	23	5.22	24	5.71	149	40.61	112.5	26.81	134	38.86
Potri.001G092900.1	1017	35	2.99	145	12.58	71	2.81	72	6.75	31	3.02	5342	567.31	17400	1412.89	7492	739.73	50	3.69	192	15.83	109	2.03	32	2.83	56	5.48	6291	683.57	3892	419.66	14911	1398.68	13	1.59	175	13.09	47	2.28	87	6.11	24	2.03	5561	644.86	10646	916.28	10330	1178.65
Potri.001G099000.1	504	0	0	2	0.41	0	0	3	0.66	0	0	214	53.93	475	92.19	303	71.44	0	0	3	0.57	1	0.19	0	0	5	1.17	168	43.64	97	25.01	731	164.17	0	0	2	0.41	0	0	3	0.64	2	0.45	144	36.98	286	58.6	504	137.82
Potri.001G121300.1	945	13	1.21	7	0.66	3	0.31	1	0.1	168	17.81	31	3.58	35	3.09	5	0.54	26	2.09	12	1.08	17	1.55	1	0.1	200	21.32	32	3.79	14	1.64	27	2.76	16	1.49	6	0.57	9	1.05	3	0.3	120	12.28	19	2.2	24.5	2.37	18	2.24
Potri.001G208600.1	1560	0	0	3	0.16	0	0	1	0.06	238	14.35	218	14.36	257	12.92	153	9.35	0	0	2	0.1	6	0.31	1	0.06	156	9.46	242	16.27	135	9.01	210	12.19	1	0.05	1	0.05	9	0.6	0	0	132	7.68	183	12.02	196	10.97	260	18.35
Potri.001G328000.1	804	1	0.11	184	21.01	26	3.28	32	3.94	10	1.28	269	37.6	460	49.25	1012	131.71	1	0.1	78	8.42	12	1.32	51	5.92	21	2.71	408	58.45	225	31.99	242	29.94	0	0	57	6.52	10	1.41	33	3.95	12	1.49	355	49.91	342.5	40.62	311	46.81
Potri.001G352400.1	939	72	6.74	358	34.06	87	9.14	194	19.94	298	31.82	1625	189.22	3403	303.14	3653	395.66	113	9.14	222	20.03	145	13.33	140	13.58	188	20.19	2015	240.19	1258	148.81	4722	485.97	65	6.11	213	20.36	74	8.68	92	9.19	183	18.86	1441	168.32	2330.5	225.98	4971	622.34
Potri.001G361600.1	1677	0	0	0	0	0	0	0	0	0	0	0	0	0	0	0	0	0	0	0	0	0	0	0	0	0	0	0	0	0	0	0	0	0	0	0	0	0	0	0	0	0	0	0	0	0	0	0	0
Potri.001G460600.1	1272	0	0	2	0.13	0	0	3	0.22	248	18.73	72	5.94	95	5.98	40	3.06	1	0.06	0	0	1	0.07	0	0	106	8.05	38	3.2	31	2.59	66	4.8	0	0	2	0.14	0	0	1	0.07	155	11.3	53	4.37	63	4.29	57	5.04
Potri.001G472800.1	2199	310.22	11.37	135.53	5.05	142.12	5.86	115.28	4.65	301.8	12.56	43.22	1.97	90.35	3.13	61.09	2.58	338.53	10.82	109.94	3.92	156.18	5.67	196.4	7.5	197.42	8.27	59.74	2.77	71.36	3.29	86.67	3.47	246.45	9.13	107.81	4.07	77.29	3.55	61.72	2.42	201.99	8.11	75.74	3.43	80.86	3.21	19.66	0.96
Potri.002G043500.1	1056	136	11.13	120	9.98	125	11.48	151	13.57	326	30.39	83	8.44	107	8.32	113	10.69	151	10.69	160	12.64	163	13.12	133	11.28	438	41.08	75	7.8	126	13.01	53	4.76	114	9.38	125	10.46	107	10.96	152	13.28	350.55	31.54	119	12.12	116.5	10.67	65	7.1
Potri.002G059100.1	978	28	2.5	50	4.54	8	0.8	20	1.96	197	20.06	146	16.22	86	7.31	64	6.61	53	4.09	17	1.46	16	1.4	12	1.11	118	12.09	95	10.8	78	8.8	142	13.94	27	2.42	21	1.92	8.63	0.97	16	1.53	101	9.93	62	6.9	82	8.06	63	7.52
Potri.002G123300.1	1077	112	8.96	263.48	21.42	151	13.57	136.98	12.04	151	13.76	404.65	40.25	666.27	50.65	671	62.03	142	9.84	251	19.4	185	14.56	184	15.27	170	15.59	574	58.4	656	66.23	1006	88.35	115	9.25	173	14.16	140	14.03	139	11.87	165	14.52	457	45.51	661.14	58.44	686	73.28
Potri.002G138900.1	612	0	0	2	0.32	0	0	0	0	3	0.54	3	0.59	1	0.15	7	1.28	0	0	0	0	0	0	0	0	3	0.54	2	0.4	2	0.4	0	0	0	0	0	0	2	0.39	0	0	1	0.17	0	0	1.5	0.28	0	0
Potri.002G164400.1	1065	64	5.19	120	9.88	90	8.19	130	11.57	282	26.03	2900	292.16	8226	633.48	3163	296.19	71	4.98	94	7.36	81	6.46	140	11.77	373	34.64	2942	303.17	1939	198.28	7365	655.15	52	4.24	111	9.2	100	10.15	132	11.42	294	26.2	2996	302.22	5082.5	415.88	5079	549.54
Potri.002G164900.1	582	0	0	1	0.17	0	0	0	0	22	4.22	7	1.46	0	0	19	3.7	0	0	1	0.16	0	0	0	0	9	1.74	10	2.14	25	5.32	3	0.56	1	0.17	2	0.34	2	0.42	0	0	13	2.41	9	1.9	12.5	2.66	3	0.68
Potri.002G168700.1	1092	57	4.49	102	8.16	59	4.22	53	4.58	14	4.26	3457	338.49	7113	532.31	1908	173.63	86	5.87	223	16.97	80	3.75	59	4.82	28	5.53	3075	307.93	1647	163.67	4159	359.51	45	2.77	129	8.11	38	4.28	87	4.85	19	4.34	3634	406.98	4380	347.99	2173	228.47
Potri.002G186600.1	1521	105.25	5.74	163	9.02	35.95	2.2	52.55	3.15	408.94	25.34	256.58	17.37	319	16.48	241.12	15.15	152.9	7.25	49.43	2.61	56.1	3.02	46.8	2.65	253.75	15.82	173.89	12.02	115.22	7.9	277.2	16.54	107.52	5.91	102	5.71	30	2.05	65	3.79	269.73	16.13	137.9	9.31	217.11	12.19	216	15.67
Potri.002G193000.1	954	23	2.11	226	21.11	79	8.15	70	7.06	751	78.72	949	108.49	666	58.24	603	64.12	44	3.49	170	15.07	104	9.39	137	13.05	896	94.47	1009	118.07	979	113.69	647	65.36	27	2.49	96	9.01	74	8.52	78	7.65	752	76.09	777	89.08	822.5	85.97	586	72.02
Potri.002G195300.1	738	60.5	7.53	27.48	3.48	35	4.89	25	3.41	59.5	8.47	23	3.56	17.5	2.08	14	2.02	68.5	7.33	45	5.37	41.5	5.05	32	4.11	83.5	11.95	18.5	2.94	14	2.21	13	1.78	67.5	8.41	28.67	3.63	48.5	7.56	25	3.32	50	6.87	31	4.84	15.75	2.15	17	2.84
Potri.002G221600.1	1107	150.07	11.64	226	17.81	165.73	14.43	156.98	13.37	107	9.45	71.62	6.9	130.95	9.65	102	9.14	227.27	15.26	265.41	19.89	266.75	20.36	155.83	12.54	99.82	8.87	90	8.87	79.72	7.8	133	11.32	184.27	14.38	217.44	17.26	141.52	13.75	207.65	17.2	63	5.37	117.99	11.38	105.34	8.73	84	8.7
Potri.002G228400.1	1854	50	2.2	485	21.67	151	7.47	140	6.77	21	1.05	1264	69.05	2186	91.07	997	50.52	73	2.8	316	13.51	158	6.88	166	7.6	0	0	1335	74.42	467	25.83	1539	74.02	13.98	0.62	317	14.34	75	4.13	150	7.06	17	0.82	1341	72.96	1326.5	58.45	949	55.5
Potri.003G111900.1	933	0	0	0	0	0	0	0	0	0	0	0	0	0	0	0	0	0	0	0	0	0	0	0	0	0	0	0	0	0	0	0	0	0	0	0	0	0	0	0	0	0	0	0	0	0	0	0	0
Potri.003G132700.1	993	26	2.28	6	0.54	7	0.69	10	0.96	337	33.72	1260	137.53	3001	250.5	1180	119.77	23	1.75	11	0.93	13	1.12	3	0.27	266	26.77	1336	149.23	780	86.46	2886	278.3	19	1.68	19	1.7	9	0.99	6	0.56	324	31.29	1094	119.69	1890.5	168.48	2560	300.28
Potri.003G138600.1	1029	100	8.43	519	44.44	251	23.75	247	22.86	53	5.09	7479	783.65	24355	1951.09	10379	1011.04	134	9.77	726	59.06	434	35.96	129	11.27	102	9.85	9086	974.01	5790	615.94	24459	2263.47	79	6.69	640	55.14	195	20.58	294	26.45	54	5.01	8717	914.98	15072.5	1283.52	12879	1449.72
Potri.003G169100.1	474	101	22.18	425	94.92	178	43.7	137	32.84	45	11.37	998	273.44	1459	308.21	2120	544.01	117	21.71	281	58.25	202	42.68	185	41.51	74	18.79	1427	403.43	605	169.83	1287	314.67	99	21.5	217	47.79	102	27.98	223	51.94	44	10.75	1163	325.57	1032	239.02	2262	673.56
Potri.003G182200.1	960	123.5	11.27	544.5	50.5	141.5	14.5	181.5	18.18	46.5	4.84	3118.5	353.93	7028.91	610.19	4341.5	458.26	168.5	13.29	553.5	48.71	270.5	24.25	126.5	11.96	70.5	7.38	3490	405.42	1896	218.57	7343.46	736.49	136.5	12.51	602.5	56.16	149	17.03	196.5	19.14	50	5.02	4084.5	464.86	4462.46	414.38	5014	611.71
Potri.004G007500.1	1737	516	24.34	1862	89.24	1049	55.63	1124	58.32	802	43	7242	424.4	23792	1063.57	13056	709.89	572	23.5	1844	84.51	1141	53.25	1140	55.98	671	36.2	8964	536.21	6418	380.91	26710	1378.57	575	27.39	1432	69.44	570	33.7	1078	54.39	620	32.07	8485	495.49	15105	722.24	14925	936.69
Potri.004G060400.1	789	5	0.57	4.5	0.53	7	0.9	7	0.88	494	64.82	1295	185.14	1980	216.84	1540.5	205.09	11.5	1.14	22.5	2.48	9.5	1.07	11	1.31	433	57.14	1316.5	192.93	841.5	122.39	2437	308.43	11	1.27	13	1.52	12.5	1.8	5	0.61	438	55.49	1219.5	175.43	1410.75	169.62	2588	398.52
Potri.004G060900.1	789	5	0.57	4.5	0.53	7	0.9	7	0.88	494	64.82	1295	185.14	1980	216.84	1540.5	205.09	11.5	1.14	22.5	2.48	9.5	1.07	11	1.31	433	57.14	1316.5	192.93	841.5	122.39	2437	308.43	11	1.27	13	1.52	12.5	1.8	5	0.61	438	55.49	1219.5	175.43	1410.75	169.62	2588	398.52
Potri.004G072000.1	1293	10	0.65	49	3.24	27	1.98	32	2.29	4	0.3	42	3.4	114	7.05	56	4.21	9	0.51	25	1.58	49	3.15	32	2.17	13	0.97	35	2.9	34	2.79	167	11.93	8	0.53	24	1.6	30	2.45	42	2.92	1	0.07	45	3.64	74	4.92	93	8.08
Potri.004G120800.1	1632	266	13.42	262	13.43	309	17.53	248	13.77	183	10.5	94	5.89	89	4.26	106	6.17	246	10.8	307	15.04	303	15.12	256.39	13.46	152	8.78	99	6.34	109	6.92	102	5.63	240	12.23	245.77	12.74	210	13.28	240	12.95	147	8.14	77	4.81	99	5.59	45	3.02
Potri.005G055300.1	1062	44	3.58	52	4.3	47	4.29	32	2.86	226	20.93	76	7.68	76	5.87	163	15.31	37	2.6	20	1.57	37	2.96	37	3.12	275	25.62	145	14.99	271	27.8	121	10.8	30	2.45	24	2	49	4.99	59	5.12	201	17.97	102	10.32	173.5	16.84	45	4.88
Potri.005G085200.1	621	124.53	19.19	249.27	39.05	142.26	24.56	179.38	30.26	44.21	7.8	249.42	47.87	745.59	109.88	577.18	103.37	124	16.33	376	55.28	220	32.96	123	19.5	46	8.16	278.45	54.91	214	41.89	490.9	83.65	45	6.91	393.73	61.4	104	20.04	398	65.25	17	2.9	284.26	55.21	479.8	75.89	392.02	81.31
Potri.005G086400.1	672	2	0.28	5	0.71	4	0.63	4	0.61	19	3.04	3	0.52	3	0.4	4	0.65	8	0.96	7	0.93	3	0.41	8	1.15	21	3.37	5	0.89	6	1.06	6	0.93	5	0.7	5	0.71	3	0.52	1	0.15	18.99	2.93	8	1.4	4.5	0.73	3	0.56
Potri.005G141400.1	996	19	1.66	57	5.07	27	2.65	33	3.17	114	11.37	153	16.64	177	14.72	202	20.43	27	2.04	58	4.9	19	1.63	22	1.99	214	21.46	210	23.37	203	16.42	64.2	6.17	22	2.27	20.44	2.34	38	4.16	27	2.48	148	16.19	194	21.08	190	18.57	116	13.56
Potri.005G203200.1	969	26	2.35	39	3.58	5	0.51	13	1.29	102	10.5	218	24.48	427	36.67	257	26.83	17	1.33	19	1.65	26	2.31	21	1.96	72	7.46	243	27.92	203	23.15	377	37.4	13	1.18	13	1.2	22	2.49	9	0.87	78	7.75	325	36.59	315	29.91	403	48.63
Potri.005G219500.1	1044	188	15.58	461	38.83	311	28.95	298	27.13	335	31.64	426	43.9	445	35.06	509	48.76	203	14.56	532	42.58	330	26.9	262	22.52	395	37.53	575	60.62	334	34.94	275	25.03	103	8.58	406	34.41	235	24.4	352	31.15	284.45	25.93	405	41.8	389.5	35	299	33.1
Potri.006G072400.1	906	271	26.45	603	59.81	317	34.72	322	34.49	608	67.69	3571	433.51	7834	727.72	4528	511.4	479	40.35	630	59.23	430	41.18	388	39.2	673	75.37	4329	538.11	2783	343.31	9545	1024.43	269	26.35	510	50.79	243	29.7	434	45.19	701	75.34	3043	370.78	5308.5	535.52	7166	935.63
Potri.006G087000.1	915	3	0.29	16	1.57	18	1.95	4	0.42	10	1.1	2	0.24	0	0	5	0.56	0	0	7	0.65	16	1.52	11	1.1	4	0.44	4	0.49	5	0.61	8	0.85	0	0.22	14	2.04	12	2.37	12	1.11	30	1.94	2	0.48	2.5	0.31	1	0.13
Potri.006G105300.1	1641	70	3.51	146	7.44	67	3.78	93	5.13	48	2.74	2478	154.45	8685	413	4754	274.96	117	5.11	166	8.09	109	5.41	43	2.24	64	3.67	3544	225.51	1752	110.61	8886	487.89	80	4.05	164	8.45	54	3.4	106	5.69	35	1.93	2691	167.2	5218.5	261.81	5736	382.97
Potri.006G109100.1	1002	1927	167.41	2983	263.34	1147	111.87	1320	125.91	128	12.67	914	98.74	2663	219.98	1380	138.61	2024	152.04	4440	372.21	2488	212.45	1501	135.15	135	13.45	687	75.94	1045	114.63	1741	166.14	637	55.61	5952	528.44	1257	136.76	2191	203.18	131	12.52	1329	143.87	1854	167.31	1106	128.38
Potri.006G133200.1	1428	243.4	14.21	188.71	11.2	206.83	13.57	181.67	11.66	81.99	5.45	27.33	1.98	23.43	1.3	25.33	1.71	294.54	14.95	196.61	11.13	195.44	11.27	181.57	11.02	79.52	5.31	29.98	2.22	40	2.94	18.83	1.2	217.77	12.82	160.28	9.6	159.34	11.66	161.08	10.05	77.5	4.97	27.72	2.01	31.72	2.12	7.04	0.55
Potri.006G184800.1	1569	8.7	0.46	53.71	2.87	0	0	0	0	18.45	1.11	0	0	12.06	0.6	4.16	0.25	7.6	0.35	8.3	0.42	10.83	0.56	6.16	0.34	6.1	0.37	0	0	0	0	0	0	6.36	0.34	35.92	1.94	0	0	15.87	0.89	0	0	7.23	0.47	6.03	0.3	0	0
Potri.006G224100.1	498	35	7.19	64	13.37	49	11.26	71	15.92	6	1.42	40	10.24	94	18.55	33	7.91	41	7.13	81	15.74	80	15.84	53	11.14	2	0.47	24	6.34	13	3.41	57	13.01	14	2.85	104	21.46	53	13.6	139	30.29	0	0	27	7.05	53.5	10.98	51	14.18
Potri.006G263600.1	963	854	77.66	1110	102.57	520.78	53.16	682	68.08	155	16.07	5981	676.37	14943	1292.52	5666	595.91	964	75.74	1700	149.07	1025	91.56	509	47.95	258	26.91	5935	686.95	3848	441.99	12744	1273.48	512	46.76	2132	198.02	473	53.86	1142	110.83	161	16.11	7617	863.73	9395.5	867.26	7405	900.13
Potri.006G264000.1	1434	120	6.97	199	11.75	179	11.69	161	10.29	47	3.11	71	5.13	117	6.45	95	6.37	138	6.97	260	14.65	232	13.32	239	14.44	69	4.59	73	5.39	58	4.25	197	12.54	103	6.04	186	11.09	189	13.77	208	12.92	57	3.64	54	3.89	87.5	5.35	65	5.03
Potri.007G047400.1	1008	53.54	4.62	101.78	8.92	34.65	3.36	93.6	8.87	93.82	9.23	151.12	16.21	239.12	19.62	211.16	21.06	41.47	3.09	147.05	12.24	99.41	8.43	100.19	8.96	108.39	10.72	172.19	18.9	145.96	15.9	126.88	12.02	75.02	6.5	121.13	10.68	44.11	4.77	64.81	5.97	107.23	10.18	198.49	21.34	192.54	17.76	143.02	16.49
Potri.007G078200.1	702	3	0.4	4.5	0.61	4.5	0.67	3.5	0.51	37	5.6	8	1.32	11	1.39	9	1.38	13.5	1.53	9	1.14	4.5	0.58	6.5	0.89	31	4.72	4	0.68	31.5	5.28	3.5	0.51	11	1.45	3	0.4	6.5	1.08	11	1.55	20	2.92	9.5	1.58	21.25	3.34	2.5	0.44
Potri.007G079800.1	579	33	5.56	214	36.65	176	33.2	176	32.43	13	2.51	339.35	71.22	567.72	91.58	513	100.56	42	6.03	410	65.74	220.53	36.03	182.63	31.61	10	1.94	244	52.67	271.68	58.22	390.69	72.89	10	1.68	367.61	62.54	116	24.43	350.51	62.77	11	2.05	396	84.28	419.7	74.9	486.1	110.39
Potri.008G091900.1	1479	256	14.38	62	3.54	77.25	4.88	72	4.45	107	6.84	107	7.47	56	2.98	21	1.36	212.4	10.38	104	5.67	99	5.5	68	3.97	47	3.02	83	5.92	88	6.23	44	2.71	222	12.58	68	3.92	64	4.51	56	3.36	59	3.64	112	7.8	72	4.61	30	2.24
Potri.008G094000.1	882	173	17.42	128	13.1	96	10.85	130	14.37	329	37.8	236	29.56	367	35.19	216	25.18	203	17.63	135	13.09	125	12.35	85	8.86	418	48.31	251	32.2	234	29.79	305	33.79	149	15.05	137	14.07	51	6.43	129	13.86	290	32.17	254	31.95	300.5	32.49	143	19.27
Potri.008G103300.1	1107	20	1.55	76	5.99	39	3.4	36	3.07	79	6.98	404	38.95	584	43.03	295	26.43	37	2.49	75	5.62	64	4.89	36	2.9	103	9.15	411	40.52	175	17.12	554	47.15	14	1.09	99	7.86	22	2.14	60	4.97	71	6.05	370	35.7	379.5	30.08	343	35.51
Potri.010G147700.1	1125	57	4.34	362	28.01	175	14.97	123	10.29	251	21.77	2288	216.59	4083	295.37	2243	197.32	53	3.5	264	19.43	160	12	167	13.2	307	26.79	2893	280.05	1056	101.44	3755	313.76	36	2.34	169	12.04	120	9.42	162	14.17	178	25.4	1827	220.33	2569.5	198.41	2702	274.6
Potri.010G160100.1	882	57.6	5.8	43.4	4.44	26.8	3.03	21.8	2.41	38	4.37	38.8	4.86	60.2	5.77	71.6	8.35	85.2	7.4	50.6	4.91	31.8	3.14	22.6	2.36	60.2	6.96	51	6.54	54.2	6.9	97.2	10.77	58	5.86	35	3.6	16.8	2.12	22.4	2.41	42.6	4.73	44.8	5.64	57.2	6.34	66.2	8.92
Potri.010G163000.1	1500	468.29	25.91	981.79	55.19	969.42	60.28	830.7	50.54	509.03	32.03	403.33	27.73	504.14	26.45	326.97	20.86	502.09	24.15	1166.57	62.61	981.08	53.63	981.93	56.5	524.8	33.23	534.09	37.5	564.6	31.33	442.73	26.82	393.61	20.72	806.05	52.69	577.89	44.58	924.58	48.87	393.76	26.48	439.16	30.53	534.37	32.89	421.87	31.08
Potri.011G007800.1	1782	216.03	9.91	1015.75	47.36	456.01	23.53	451.34	22.78	200.89	10.48	2663.11	151.81	9890.91	430.07	5298.58	280.23	159.16	6.36	1124.66	50.15	405.52	18.41	454.21	21.7	132.53	6.96	2400.91	139.69	2434.83	140.56	12026.1	603.72	115.48	5.35	686.55	32.39	197.74	11.37	326.14	16.01	124.85	6.28	2755.45	156.49	6162.87	285.32	6027.85	367.96
Potri.011G070100.1	807	417	46.64	332	37.74	184	23.09	203	24.9	1155	147.51	542	75.43	682	72.69	476	61.67	459	44.19	366	39.34	270	29.56	168	19.42	1166	149.76	495	70.6	399	56.48	423	52.1	406	45.49	445	50.68	158	22.12	232	27.66	1135	139.95	561	78.52	540.5	64.59	439	65.78
Potri.011G079300.1	921	0	0	7	0.68	2	0.21	16	1.68	21	2.29	275	32.75	777	70.8	791	87.63	0	0	5	0.46	5	0.47	3	0.3	24	2.64	352	42.92	131	15.85	1308	137.7	0	0	1	0.1	0	0	5	0.51	16	1.69	127	15.18	454	43.33	1024	131.14
Potri.011G087900.1	1686	135.32	6.59	53.7	2.66	69.02	3.78	54.15	2.9	61.41	3.4	9.18	0.56	28.01	1.29	15.92	0.89	118.23	5.01	66.62	3.15	60.95	2.94	93.76	4.75	42.23	2.35	28.05	1.73	32.71	2.01	34.37	1.83	84.26	4.96	78.92	4.04	58.46	3.61	80.56	3.93	55.81	2.91	13.69	0.69	30.36	1.65	6.97	0.45
Potri.011G157100.1	1353	13.55	0.84	6.1	0.38	9.04	0.63	14.95	1.02	152.39	10.75	109.97	8.47	133.55	7.85	102	7.29	29.97	1.61	16.43	0.99	5.74	0.35	5.58	0.36	83	5.89	82	6.45	78	6.09	146.61	9.96	8.67	0.54	13.98	0.89	7.63	0.59	8.99	0.6	106	7.21	72.95	5.61	105.78	6.97	126.81	10.47
Potri.011G169300.1	2178	285.1	10.55	202.72	7.62	203.61	8.48	153.02	6.23	197.62	8.31	94.4	4.34	188.11	6.59	157.51	6.72	332.49	10.74	157.29	5.67	188.77	6.93	205.04	7.91	135.48	5.73	36.72	1.72	135.41	6.3	343.82	13.91	337.11	12.62	210.18	8.01	128.41	5.96	204.14	8.09	118.03	4.79	105.19	4.81	161.76	6.45	129.06	6.35
Potri.012G031700.1	1116	20	1.54	53	4.14	28	2.42	58	4.9	18	2.58	2669	254.97	9119	665.73	5300	470.52	45	3	63	4.68	58	4.39	27	2.15	38	3.35	3379	330.1	1976	191.55	8897	750.23	41	2.47	151	7.4	28	3.32	57	3.29	49	2.39	2942	282.55	5547.5	428.64	7692	788.92
Potri.012G101000.1	561	0	0	16	2.85	6	1.18	5	0.96	1	0.2	85	18.59	93	15.64	596	121.76	0	0	6	1	14	2.38	23	4.14	2	0.4	258	58.05	303	67.68	114	22.17	0	0	6	1.06	5	1.1	35	6.53	5	0.97	100	22.2	198	41.66	127	30.07
Potri.013G042600.1	1065	38	3.08	43	3.54	58	5.28	39	3.47	162	14.96	214	21.56	167	12.86	225	21.07	56	3.93	50	3.91	42	3.35	38	3.19	172	15.97	246	25.35	385	39.37	158	14.05	32	2.61	45	3.73	63	6.39	50	4.33	145	12.92	226	22.8	276	26.12	186	20.12
Potri.013G086000.1	2151	106	3.98	99	3.77	88.79	3.75	75	3.1	53	2.26	49	2.28	75	2.66	91	3.93	101	3.31	71	2.59	67	2.49	83	3.24	83	3.56	55	2.61	41.42	1.95	81	3.32	101	3.83	52	2.01	67	3.15	62.14	2.49	53	2.18	66	3.06	58.21	2.31	26.96	1.34
Potri.013G090300.1	975	87	7.8	174	15.85	38	3.82	75	7.38	6	0.61	621	69.23	1560	133.01	726	75.26	63	4.88	423	36.57	111	9.78	58	5.39	7	0.72	579	66.06	383	43.36	854	84.12	15	1.35	330	30.22	57	6.4	139	13.3	26	2.56	738	82.48	971.5	88.19	557	66.74
Potri.013G090400.1	1059	12	0.98	19	1.57	8	0.73	13	1.16	4	0.37	101	10.24	520	40.3	315	29.69	16	1.13	17	1.34	23	1.85	7	0.59	6	0.56	147	15.25	89	9.16	501	44.86	13	1.07	42	3.5	19	1.94	29	2.53	2	0.18	133	13.5	304.5	24.73	403	43.89
Potri.013G153400.1	1776	1874	86.31	7585.59	354.94	5381.52	278.64	5100.46	258.4	2504	131.07	19955.5	1141.73	57963.9	2529.57	31118.4	1651.79	1981	79.47	8585	384.19	5906.01	269.16	5183.04	248.52	2336	123.05	24368	1422.99	16598	961.69	62085	3128.15	1864.28	86.71	7311	346.17	3525.7	203.54	6789.02	334.44	1844	93.13	24430	1392.57	37281	1745.63	35615.6	2182.05
Potri.014G009500.1	513	0	0	0	0	0	0	0	0	0	0	0	0	0	0	0	0	0	0	0	0	0	0	0	0	0	0	0	0	0	0	0	0	0	0	0	0	0	0	0	0	0	0	0	0	0	0	0	0
Potri.014G024200.1	1167	252.94	18.48	258.58	19.2	267.38	21.94	230.96	18.54	335.44	27.91	436.96	39.69	880.34	61.09	524.19	44.24	272.07	17.23	220.18	15.56	234.16	16.86	239.94	18.2	359	30.05	479.99	44.57	302.36	27.86	1505.69	120.68	199.14	14.65	194.88	14.58	165.96	15.19	233.69	18.24	297.48	23.89	431.47	39.2	591.35	44.48	708.73	69.09
Potri.014G050000.1	687	12	1.63	12	1.66	0	0	6	0.89	10.85	1.69	3.28	0.55	0	0	0	0	13	1.51	5	0.65	0	0	8	1.12	23	3.59	4	0.69	9	1.55	4	0.6	3.68	1.42	3	0.66	6	0.66	6	0.65	14	2.32	3	0.26	4.5	0.78	3	0.55
Potri.014G090300.1	1050	48	3.95	105	8.79	71	6.57	71	6.42	337	31.62	2534	259.45	6631	519.02	2577	245.27	54	3.85	98	7.79	76	6.16	100	8.54	491	46.35	2806	293.9	1731.06	179.92	5851	529.02	61	5.05	90	7.58	53	5.47	79	6.95	341	30.88	2902	297.57	4181.03	349.47	4057	446.17
Potri.014G090700.1	570	2	0.34	21	3.67	16	3.08	7	1.32	89	17.54	35	7.5	25	4.12	66	13.2	7	1.02	8	1.31	11	1.83	11	1.94	105	20.8	63	13.88	94	20.56	22	4.19	7	1.2	5	0.87	12	2.58	9	1.64	92	17.52	51	11.08	59.5	12.34	10	2.32
Potri.014G096200.1	1098	492	38.51	690	54.88	439	38.59	635.89	54.67	63	5.62	7811.91	760.16	14133.7	1051.12	4134	373.86	785	53.21	1222.9	92.5	683.85	52.69	365	29.64	92	8.25	7478	744.19	3554	350.97	7967.19	684.4	356	28.03	1114	89.22	325	31.86	798.88	66.77	45	3.87	7231.9	704.36	8843.86	701.05	5192.9	542.58
Potri.014G111900.1	1509	587	32.26	754	42.11	571	35.27	622	37.59	1648	103.02	1002	68.43	1419	73.96	1084	68.72	799	38.19	753	40.16	693	37.64	513	29.33	1439	90.51	940	65.56	1037	71.76	2023	121.75	658	36.48	988	55.76	365	25.14	651	38.26	1199	72.32	1066	72.63	1228	72.86	1246	91.19
Potri.014G118200.1	960	2	0.18	7	0.65	1	0.1	1	0.1	200	20.81	89	10.1	113	9.81	182	19.21	1	0.08	5	0.44	7	0.63	9	0.85	143	14.97	77	8.94	77	8.88	138	13.84	0	0	0	0	4	0.46	9	0.88	127	12.76	79	8.99	95	9.35	90	10.98
Potri.014G119800.1	789	8.14	0.94	73.33	8.56	47	6.06	25.14	3.17	175.67	23.05	72.65	10.39	100	10.95	74	9.85	73.98	7.31	75.43	8.32	33.68	3.79	34.13	4.05	362.22	47.8	104.8	15.36	220	32	47.94	6.07	32	3.68	8.13	0.95	8.18	1.18	39	4.78	321.59	40.74	193.51	27.84	160	21.48	23.15	3.56
Potri.014G155100.1	1875	108	4.69	731	32.26	88	4.3	194	9.27	216	10.66	824	44.47	802	33.01	876	43.85	172	6.51	368	15.54	129	5.55	191	8.64	152	7.55	1077	59.31	345	18.85	639	30.36	123	5.4	230	10.28	131	7.13	171	7.95	125	5.95	451	24.24	573.5	25.93	587	33.92
Potri.014G164300.1	1458	204.38	11.66	236.76	13.73	204.5	13.12	206.63	12.97	188	12.2	76.51	5.43	89.75	4.86	90.75	5.97	251.32	12.47	255.38	14.14	263.83	14.87	213.65	12.68	201	13.13	86.25	6.25	134	9.63	88.25	5.52	195.75	11.27	212.25	12.43	208.25	14.9	244.17	14.9	123.25	7.72	107.5	7.61	111.88	7.25	65.75	5
Potri.015G064100.1	1887	42	1.81	19	0.83	11	0.53	2	0.09	393	19.27	1447	77.56	2540	103.82	1000	49.72	32	1.2	19	0.8	12	0.51	9	0.4	420	20.72	1571	85.93	643	34.89	2023	95.47	34	1.48	16	0.71	9	0.49	5	0.23	302	14.29	1225	65.39	1591.5	69.36	1592	91.35
Potri.015G099200.1	537	2	0.37	450.66	85.12	189.22	39.34	246.2	49.99	16	3.41	585.82	135.65	316.93	56.46	1045.89	226.4	0	0	113.5	20.01	155.09	27.87	355.93	67.8	16	3.43	577.42	137.67	1074.23	254.27	239.04	49.27	0	0	18	19.54	120.92	32.36	433.64	86.12	29	3.33	389.11	138.53	695.58	155.37	451.12	113.2
Potri.016G083600.1	1410	65.27	3.86	89.69	5.4	103.75	6.9	87.2	5.68	47.49	3.2	26.67	1.96	22.52	1.26	25.6	1.75	79.34	4.08	90.82	5.21	106.27	6.21	67.68	4.17	42.84	2.9	31.01	2.33	26.8	2	21.86	1.42	66.15	3.95	72.48	4.4	69.4	5.15	84.99	5.38	31.25	2.03	24.98	1.83	24.66	1.63	6.67	0.53
Potri.016G099900.1	930	18	1.7	0	0	2	0.21	3	0.31	10	1.08	0	0	1	0.09	3	0.33	2	0.16	13	1.19	1	0.09	9	0.88	6	0.65	0	0	0	0	2	0.21	5	0.48	12	1.16	35	4.15	0	0	39	4.07	2	0.24	0.5	0.05	0	0
Potri.016G128300.1	1740	242	11.39	787	37.65	387	20.48	522	27.04	126	6.74	14409	842.83	56835	2535.94	20883	1133.34	227	9.31	1102	50.41	569	26.51	212	10.39	261	14.06	18592	1110.05	10595	627.65	48563	2501.77	141	6.7	992	48.01	300	17.71	473	23.82	137	7.07	18410	1073.04	33715	1581.8	26148	1637.98
Potri.016G137900.1	966	1482	134.28	1671	153.86	874	88.9	1094	108.82	62	6.41	2355	265.36	6459	556.67	2110	221.11	1484	116.19	3078	268.96	1542	137.25	1090	102.32	93	9.66	2249	259.37	1926	220.43	3467	345.2	1402	127.6	2833	262.19	1062	120.5	1743	168.55	95	9.47	2782	314.32	4192.5	388.55	2514	304.49
Potri.017G079500.1	1617	9	0.46	5	0.26	2	0.11	2	0.11	730	42.31	978	61.94	2200	106.31	758	44.55	4	0.18	3	0.15	4	0.2	5	0.27	477	27.82	849	54.9	411	26.37	1564	87.26	1	0.05	7	0.37	0	0	1	0.05	551	30.81	817	51.59	1305.5	66.34	1034	70.16
Potri.017G088300.1	1608	0	0	0	0	0	0	0	0	0	0	0	0	0	0	0	0	4.98	0.22	0	0	0	0	0	0	0	0	0	0	0	0	0	0	0	0	0	0	0	0	0	0	0	0	0	0	0	0	0	0
Potri.017G104800.1	714	455.45	59.03	205.9	27.13	110.96	16.12	189.05	26.85	34.61	5.13	26.03	4.2	19.45	2.41	21	3.16	474.03	52.73	207.57	25.77	260.26	32.93	196.42	26.26	28	4.17	13.96	2.31	17	2.79	22.39	3.2	419.32	54.33	240.02	31.6	202.37	32.82	235.01	32.45	16	2.29	15.05	2.45	18.23	2.6	11.19	1.95
Potri.017G149000.1	1239	8	0.55	63	4.37	29	2.23	17	1.28	54	4.2	89	7.56	151	9.8	60	4.73	15	0.89	42	2.78	28	1.89	41	2.91	33	2.58	66	5.73	48	4.13	143	10.71	8	0.55	29	2.03	37	3.17	22	1.61	21	1.58	125	10.61	99.5	6.97	130	11.85
Potri.018G008500.1	1017	183	15.63	1310	113.69	756	72.5	838	78.59	1406	136.86	7042	747.85	14079	1143.22	10256	1012.64	245	18.1	1564	128.93	1199	100.68	602	53.3	1410	138.07	8089	878.94	6468	697.43	14692	1378.14	165	14.16	1396	121.87	561	60.01	919	83.79	1702	159.91	6916	735.89	10273.5	920.33	15008	1712.4
Potri.018G019000.1	1401	0	0	0	0	0	0	15	0.98	3	0.2	9	0.67	17	0.96	34	2.34	16	0.83	26	1.5	13	0.77	5	0.31	3	0.2	12.86	0.97	12	0.9	81.22	5.31	11	0.66	31	1.9	22	1.64	12	0.76	5	0.33	0	0	14.5	0.93	36	2.86
Potri.018G019700.1	816	72	7.95	418	46.89	119	14.74	134	16.22	1	0.13	96	13.18	273	28.71	343	43.86	45	4.28	624	66.2	256	27.67	91	10.38	1	0.13	212	29.84	83	11.59	357	43.39	7	0.89	489	50.72	116	16.66	204	18.79	2	0.19	102	14.9	178	20.15	491	72.6
Potri.018G019800.1	963	421.26	38.31	3102.25	286.67	1610.84	164.44	1919.52	191.62	45.16	24.68	3926.74	444.06	9219.04	797.42	5970.98	627.98	262.11	20.59	4499.83	394.59	2082.99	186.06	1980.73	186.6	80.56	19.4	4461.16	516.36	2516.02	289	11946.6	1193.8	94	7.73	4439.99	329.92	1188.8	134.77	2685.59	223.24	46.09	24.78	4172.82	495.09	5867.53	543.21	7572.41	920.48
Potri.018G107000.1	1596	0	0	0	0	0	0	0	0	0	0	0	0	0	0	0	0	0	0	0	0	0	0	0	0	0	0	4.51	0.3	0	0	0	0	4.88	0.25	0	0	0	0	0	0	0	0	4.21	0.27	0	0	0	0
Potri.018G139300.1	903	503.92	49.37	1053.06	104.85	585	64.33	666.9	71.71	979	109.42	4284.38	522.13	9975.92	930.31	5990.37	679.21	714.75	60.44	980.23	92.51	710	68.25	665.46	67.5	1235.93	138.95	4568.49	570.1	3137.32	388.53	12812.4	1380.5	488	47.98	988	98.77	385	47.23	609	63.66	1135	122.46	3973.09	486.01	6556.62	659.42	9157.5	1200.33
Potri.019G053900.1	1551	18	0.96	7	0.38	11	0.66	11	0.65	3	0.18	8	0.53	8	0.4	9	0.55	10	0.46	6	0.31	9	0.47	11	0.61	4	0.24	6	0.41	4	0.27	5	0.29	16	0.86	5	0.27	18	1.2	9	0.51	4	0.23	7	0.46	6	0.34	5	0.36
Potri.019G059300.1	756	2	0.24	0	0	0	0	0	0	1	0.14	37	5.57	267	30.79	108	15.14	0	0	1	0.12	1	0.12	0	0	0	0	41	6.33	79	12.1	220	29.33	0	0	2	0.25	1	0.15	0	0	2	0.27	41	6.21	173	21.45	146	23.68
Potri.019G123500.1	1443	599	34.58	1973.96	115.77	1216.45	78.91	1283.56	81.46	424.54	27.88	2895.26	207.68	6246.92	342.03	4593.62	305.89	684	34.32	2098	117.44	1437.08	81.93	1215.96	72.98	367	24.25	3115.79	228.28	2545.16	185.02	7294.33	461.18	547.95	31.9	1927.47	114.19	920.27	66.57	1683.98	103.91	188.09	11.92	3104.68	222.25	4396.04	263.53	3564.83	274.09
Potri.T043800.1	561	7	1.23	90	16.05	22	4.32	33	6.33	64	12.88	960	209.91	1114	187.29	1586	324.01	3	0.45	41	6.84	15	2.55	45	8.11	127	25.69	829	186.51	347	77.5	798	155.18	0	0	16	2.83	28	6.14	50	9.32	79	15.36	813	180.45	730.5	132.4	1052	249.04

## Sheet: expression
		LC		SC		RC		LC		SC		RC		LC		SC		RC		LT		ST		RT		LT		ST		RT		LT		ST		RT
geneID	geneLength	W1_expected_count	W1_FPKM	W2_expected_count	W2_FPKM	W3_expected_count	W3_FPKM	W4_expected_count	W4_FPKM	W5_expected_count	W5_FPKM	W6_expected_count	W6_FPKM	W7_expected_count	W7_FPKM	W8_expected_count	W8_FPKM	W9_expected_count	W9_FPKM	W10_expected_count	W10_FPKM	W11_expected_count	W11_FPKM	W12_expected_count	W12_FPKM	W13_expected_count	W13_FPKM	W14_expected_count	W14_FPKM	W15_expected_count	W15_FPKM	W16_expected_count	W16_FPKM	W17_expected_count	W17_FPKM	W18_expected_count	W18_FPKM
Potri.001G002400.1	408	0	0	2	0.98	7	3.13	4	1.57	1	0.45	1	0.44	2	0.79	1.5	0.72	4	1.79	0	0	2	0.85	0	0	0	0	5	2.11	3	1.47	0	0	3.5	1.48	1.5	0.74
Potri.001G044500.1	957	280.52	37.44	1145.61	185.87	1279.55	184.37	379	49.27	1374.04	202.05	1324.79	187.59	329.76	43.36	1259.83	193.96	1302.17	185.98	723.41	91.24	2800.19	389.02	4015.61	675.39	1060.34	141.87	3518.83	487.13	4662.65	769.02	891.88	116.56	3159.51	438.08	4339.13	722.21
Potri.001G058800.1	483	1	0.32	1	0.38	8	2.78	2	0.62	1	0.35	10	3.39	1.5	0.47	1	0.37	9	3.09	2	0.61	0	0	41	16.27	0	0	3	0.99	47	18.18	1	0.31	1.5	0.5	44	17.23
Potri.001G092900.1	1017	122	15.16	669	101.14	314	42.12	189	22.9	1168	159.99	277	36.53	155.5	19.03	918.5	130.57	295.5	39.33	36	4.23	2695	348.79	4628	725.45	51	6.36	3122	402.6	6059	931.66	43.5	5.3	2908.5	375.7	5343.5	828.56
Potri.001G099000.1	504	0	0	0	0	2	0.65	0	0	0	0	2	0.64	0	0	0	0	2	0.65	0	0	0	0	104	38.93	0	0	0	0	119	43.44	0	0	0	0	111.5	41.19
Potri.001G121300.1	945	4	0.54	0	0	145	21.21	7	0.92	5	0.75	109	15.67	5.5	0.73	2.5	0.38	127	18.44	5	0.64	24	3.38	16	2.73	15	2.04	14	1.97	15	2.51	10	1.34	19	2.68	15.5	2.62
Potri.001G208600.1	1560	1	0.08	0	0	143	11.81	0	0	24	2.03	128	10.41	0.5	0.04	12	1.02	135.5	11.11	0	0	0	0	133	12.91	1	0.08	1	0.08	104	9.92	0.5	0.04	0.5	0.04	118.5	11.42
Potri.001G328000.1	804	0	0	1	0.2	18	3.2	1	0.16	3	0.54	19	3.31	0.5	0.08	2	0.37	18.5	3.26	1	0.16	2	0.34	217	44.84	3	0.49	3	0.51	155	31.37	2	0.33	2.5	0.43	186	38.11
Potri.001G352400.1	939	8	1.09	37	6.14	56	8.25	11	1.46	40	6.01	26	3.76	9.5	1.28	38.5	6.08	41	6.01	10	1.29	85	12.07	644	110.74	20	2.74	63.01	8.92	806	135.9	15	2.02	74.01	10.5	725	123.32
Potri.001G361600.1	1677	0	0	0	0	0	0	0	0	0	0	0	0	0	0	0	0	0	0	0	0	0	0	0	0	0	0	0	0	0	0	0	0	0	0	0	0
Potri.001G460600.1	1272	1	0.1	37	4.34	168	17.43	0	0	58	6.15	145.07	14.81	0.5	0.05	47.5	5.25	156.54	16.12	0	0	32	3.21	17	2.07	0	0	37	3.7	17	2.03	0	0	34.5	3.46	17	2.05
Potri.001G472800.1	2199	199.99	10.55	300.76	19.4	268.03	15.24	183.53	9.49	320.34	18.67	297.36	16.66	191.76	10.02	310.55	19.04	282.7	15.95	127.53	6.34	170.28	9.39	70.25	4.71	122.6	6.5	160.79	8.83	56.79	3.74	125.07	6.42	165.54	9.11	63.52	4.23
Potri.002G043500.1	1056	93	11.06	237	34.31	245	31.46	106.49	12.35	251.33	32.96	239	30.17	99.75	11.71	244.17	33.64	242	30.82	134	15.06	283.39	35.11	57	8.56	127	15.15	229	28.27	39	5.74	130.5	15.11	256.2	31.69	48	7.15
Potri.002G059100.1	978	0	0	32	5.06	28.22	3.96	2	0.25	41	5.88	31	4.28	1	0.13	36.5	5.47	29.61	4.12	3	0.37	29	3.93	0	0	0	0	42	5.67	14	2.25	1.5	0.19	35.5	4.8	7	1.13
Potri.002G123300.1	1077	256.98	29.88	209.64	29.67	262	32.88	254	28.81	221	28.33	268.88	33.18	255.49	29.35	215.32	29	265.44	33.03	377	41.4	457.24	55.39	519	76.17	498	58.09	500	60.35	596	85.83	437.5	49.75	478.62	57.87	557.5	81
Potri.002G138900.1	612	0	0	5	1.4	2	0.5	0	0	6	1.53	6	1.48	0	0	5.5	1.47	4	0.99	0	0	3	0.72	2	0.58	0	0	2	0.48	4	1.13	0	0	2.5	0.6	3	0.86
Potri.002G164400.1	1065	51	6.01	92	13.19	446	56.7	55	6.32	228	29.61	423	52.88	53	6.17	160	21.4	434.5	54.79	65	7.23	159	19.51	2807	417.3	90	10.63	233	28.49	3328	485.44	77.5	8.93	196	24	3067.5	451.37
Potri.002G164900.1	582	2	0.5	0	0	5	1.34	0	0	1	0.27	3	0.79	1	0.25	0.5	0.14	4	1.07	1	0.24	0	0	1	0.31	0	0	1	0.26	0	0	0.5	0.12	0.5	0.13	0.5	0.16
Potri.002G168700.1	1092	25	2.86	416	57.95	218	26.92	65	7.26	517	65.23	200	24.29	45	5.06	466.5	61.59	209	25.61	9	0.97	455	54.25	3460	499.88	10	1.15	574	68.18	3745	530.92	9.5	1.06	514.5	61.22	3602.5	515.4
Potri.002G186600.1	1521	7.05	0.56	0	0	150.87	12.81	9.92	0.76	9.91	0.86	77.99	6.52	8.49	0.66	4.96	0.43	114.43	9.67	5	0.37	0	0	23.38	2.33	6.42	0.51	0	0	22.77	2.23	5.71	0.44	0	0	23.08	2.28
Potri.002G193000.1	954	71	9.51	356	57.97	398	57.56	125	16.31	182	26.86	484	68.79	98	12.91	269	42.42	441	63.18	930	117.73	616	85.89	330	55.71	1087	145.98	562	78.09	213	35.26	1008.5	131.86	589	81.99	271.5	45.49
Potri.002G195300.1	738	53.85	9.84	24.82	5.5	45	8.89	58.5	10.38	33.5	6.73	37.5	7.27	56.18	10.11	29.16	6.12	41.25	8.08	0	0	19	3.61	9	2.06	51	9.33	13.5	2.55	0	0	25.5	4.67	16.25	3.08	4.5	1.03
Potri.002G221600.1	1107	160.45	18.07	116.2	15.94	107	13.01	132.52	14.56	105.68	13.13	74.25	8.88	146.49	16.32	110.94	14.54	90.63	10.95	148.76	15.82	133.32	15.65	72.73	10.35	167.69	18.95	117	13.68	65.89	9.2	158.23	17.39	125.16	14.67	69.31	9.78
Potri.002G228400.1	1854	0	0	0	0	77	5.26	12	0.74	35	2.45	63	4.24	6	0.37	17.5	1.23	70	4.75	0	0	0	0	921	74.09	30	1.91	0	0	1088	86.03	15	0.96	0	0	1004.5	80.06
Potri.003G111900.1	933	0	0	0	0	4.79	0.71	0	0	0	0	0	0	0	0	0	0	2.4	0.36	0	0	0.28	0.04	0	0	0	0	0	0	0	0	0	0	0.14	0.02	0	0
Potri.003G132700.1	993	1	0.13	1	0.16	179	24.69	14	1.74	8	1.13	118	16	7.5	0.94	4.5	0.65	148.5	20.35	0	0	0	0	516	83.15	4	0.51	1	0.13	431	68.12	2	0.26	0.5	0.07	473.5	75.64
Potri.003G138600.1	1029	412	50.51	1410	210.29	958	126.77	655	78.28	1967	265.79	880	114.48	533.5	64.4	1688.5	238.04	919	120.63	141	16.33	3984	508.65	9939	1537.06	155	19.06	4303	547.4	11983	1817.95	148	17.7	4143.5	528.03	10961	1677.51
Potri.003G169100.1	474	30	9.89	38	15.01	151	53.89	42	13.29	49	17.66	124	43.22	36	11.59	43.5	16.34	137.5	48.56	75	23.52	119	40.43	855	348.33	103	33.75	84	28.47	796	315.93	89	28.64	101.5	34.45	825.5	332.13
Potri.003G182200.1	960	185	24.6	455.5	73.63	795.5	114.2	189	24.48	857.5	125.63	800	112.87	187	24.54	656.5	99.63	797.75	113.54	112	14.07	724	100.21	3084.01	516.81	91	12.13	1396	192.55	3303.5	542.88	101.5	13.1	1060	146.38	3193.76	529.85
Potri.004G007500.1	1737	321	21.84	225	18.7	1628	119.49	432	28.78	352	26.46	1458	105.38	376.5	25.31	288.5	22.58	1543	112.44	500	32.08	1072	76.19	11395	983.56	636	43.51	1133	80.2	12667	1074.62	568	37.8	1102.5	78.2	12031	1029.09
Potri.004G060400.1	789	20	3.37	2	0.41	463.5	84.26	16.5	2.7	10	1.85	388.5	69.33	18.25	3.04	6	1.13	426	76.8	11	1.75	2	0.35	516	109.07	8.5	1.43	3	0.52	447	92.54	9.75	1.59	2.5	0.44	481.5	100.81
Potri.004G060900.1	789	20	3.37	2	0.41	463.5	84.26	16.5	2.7	10	1.85	388.5	69.33	18.25	3.04	6	1.13	426	76.8	11	1.75	2	0.35	516	109.07	8.5	1.43	3	0.52	447	92.54	9.75	1.59	2.5	0.44	481.5	100.81
Potri.004G072000.1	1293	4	0.38	3	0.35	6	0.61	4	0.37	16	1.67	3	0.3	4	0.38	9.5	1.01	4.5	0.46	39	3.47	4	0.39	62	7.4	44	4.17	4	0.39	58	6.8	41.5	3.82	4	0.39	60	7.1
Potri.004G120800.1	1632	191.01	13.92	130.02	11.57	97	7.62	148	10.55	152	12.23	113	8.74	169.51	12.24	141.01	11.9	105	8.18	198	13.6	180	13.69	30	2.77	224	16.4	153	11.59	22	2	211	15	166.5	12.64	26	2.39
Potri.005G055300.1	1062	18	2.13	94	13.52	179	22.83	18	2.07	87.87	11.45	164	20.57	18	2.1	90.94	12.49	171.5	21.7	20	2.23	74	9.11	36	5.37	16	1.9	54	6.62	32	4.68	18	2.07	64	7.87	34	5.03
Potri.005G085200.1	621	5	1.14	12.67	3.48	24	5.91	5	1.1	16.86	4.22	26	6.27	5	1.12	14.77	3.85	25	6.09	15	3.24	59	13.92	514.56	146.32	9	2.05	41	9.65	965.39	268.33	12	2.65	50	11.79	739.98	207.33
Potri.005G086400.1	672	3	0.62	10	2.49	10	2.22	0	0	12	2.71	18	3.92	1.5	0.31	11	2.6	14	3.07	1	0.19	5	1.07	1	0.26	2	0.41	6	1.28	7	1.76	1.5	0.3	5.5	1.18	4	1.01
Potri.005G141400.1	996	7	0.89	162	25.09	101	13.88	7	0.87	120	16.84	98	13.24	7	0.88	141	20.97	99.5	13.56	19	2.29	97	12.86	66.34	10.65	15.14	1.93	54	7.13	31	4.88	17.07	2.11	75.5	10	48.67	7.77
Potri.005G203200.1	969	7	0.92	24	3.84	15	2.13	11	1.41	63	9.13	11	1.53	9	1.17	43.5	6.49	13	1.83	7	0.87	56	7.67	49	8.12	12	1.58	34	4.64	42	6.83	9.5	1.23	45	6.16	45.5	7.48
Potri.005G219500.1	1044	107	12.9	235	34.47	248	32.27	108.51	12.75	264.67	35.17	260	33.26	107.76	12.83	249.84	34.82	254	32.77	126	14.35	1162.61	145.97	217	33.01	149	18.02	1231	154	178	26.56	137.5	16.19	1196.81	149.99	197.5	29.79
Potri.006G072400.1	906	202	28.77	202	34.95	723	111.18	178	24.68	308	48.31	735	111.04	190	26.73	255	41.63	729	111.11	205	27.6	397	58.83	3501.76	627.9	305	43.53	435	64.23	3386	595.2	255	35.57	416	61.53	3443.88	611.55
Potri.006G087000.1	915	1	0.14	0	0	11	1.67	0	0	4	0.62	17	2.54	0.5	0.07	2	0.31	14	2.11	49	6.52	4	0.59	0	0	34	4.8	0	0	2	0.35	41.5	5.66	2	0.3	1	0.18
Potri.006G105300.1	1641	101	7.31	68	6.01	253	19.76	138	9.78	166	13.28	236	18.15	119.5	8.55	117	9.65	244.5	18.96	39	2.66	107	8.09	1717	157.65	18	1.31	139	10.47	2124	191.65	28.5	1.99	123	9.28	1920.5	174.65
Potri.006G109100.1	1002	411	51.97	2140	329.13	532	72.62	454	55.95	1569	218.66	432	57.96	432.5	53.96	1854.5	273.9	482	65.29	374	44.68	1609	211.86	7004	1116.89	136	17.25	1249	163.87	7455	1166.06	255	30.97	1429	187.87	7229.5	1141.48
Potri.006G133200.1	1428	153.44	12.96	63.09	6.5	41	3.74	153.97	12.71	75.43	7.03	47.9	4.29	153.71	12.84	69.26	6.77	44.45	4.02	169.29	13.49	68.21	6.01	3.72	0.4	138.52	11.75	73.04	6.41	4.92	0.52	153.91	12.62	70.63	6.21	4.32	0.46
Potri.006G184800.1	1569	48.34	3.68	28.18	2.62	11.04	0.91	0	0	6.82	0.57	6.63	0.54	24.17	1.84	17.5	1.6	8.84	0.73	24.88	1.79	0	0	0	0	12.3	0.94	7.31	0.58	19.99	1.89	18.59	1.37	3.66	0.29	10	0.95
Potri.006G224100.1	498	5	1.54	5	1.84	4	1.33	4	1.18	4	1.34	1	0.32	4.5	1.36	4.5	1.59	2.5	0.83	4	1.17	1	0.32	45	17.12	1	0.31	3	0.95	59	21.89	2.5	0.74	2	0.64	52	19.51
Potri.006G263600.1	963	472	62.54	498	80.21	1962	280.62	664	85.7	782	114.15	1616	227.15	568	74.12	640	97.18	1789	253.89	223	27.92	1120	154.46	13748	2295.53	115	15.27	1201	165.05	15527.9	2542.57	169	21.6	1160.5	159.76	14638	2419.05
Potri.006G264000.1	1434	142	11.94	121	12.41	67	6.08	141.01	11.59	113	10.49	79	7.05	141.51	11.77	117	11.45	73	6.57	121	9.6	149	13.07	58	6.17	106	8.95	132	11.53	35	3.66	113.5	9.28	140.5	12.3	46.5	4.92
Potri.007G047400.1	1008	42.24	5.3	42	6.41	92.12	12.49	53.31	6.53	29.17	4.04	102.16	13.61	47.78	5.92	35.59	5.23	97.14	13.05	84.31	10	104.28	13.64	81.86	12.96	74.59	9.39	115.25	15.02	75.75	11.77	79.45	9.7	109.77	14.33	78.81	12.37
Potri.007G078200.1	702	6.5	1.27	14	3.3	17.5	3.68	3	0.57	14	2.99	17.5	3.61	4.75	0.92	14	3.15	17.5	3.65	2.5	0.46	16	3.23	5.5	1.34	1.5	0.29	7	1.41	1.5	0.36	2	0.38	11.5	2.32	3.5	0.85
Potri.007G079800.1	579	17	4.25	33	9.94	35	9.46	8	1.93	46	12.6	33	8.73	12.5	3.09	39.5	11.27	34	9.1	29	6.87	96	24.82	888.67	276.57	13	3.24	116	29.91	1118.8	340.1	21	5.06	106	27.37	1003.74	308.34
Potri.008G091900.1	1479	101.8	8.27	43	4.26	52	4.56	138	10.96	57.33	5.14	56	4.83	119.9	9.62	50.17	4.7	54	4.7	62	4.75	45	3.81	31	3.19	81	6.61	31.25	2.64	33	3.34	71.5	5.68	38.13	3.23	32	3.27
Potri.008G094000.1	882	21	3.09	17	3.04	153	24.3	33	4.72	44	7.13	174	27.14	27	3.91	30.5	5.09	163.5	25.72	37	5.14	50	7.65	105	19.43	46	6.78	54	8.23	120	21.77	41.5	5.96	52	7.94	112.5	20.6
Potri.008G103300.1	1107	4	0.45	81	11.11	155	18.84	4	0.44	93	11.55	163	19.49	4	0.45	87	11.33	159	19.17	81	8.62	616	72.3	345	49.07	74	8.36	654	76.48	308	42.99	77.5	8.49	635	74.39	326.5	46.03
Potri.010G147700.1	1125	17	1.88	147	19.79	531	63.37	13	1.4	186	22.68	492	57.74	15	1.64	166.5	21.24	511.5	60.56	51	5.33	902	103.94	2067	288.67	68	7.55	1276	146.49	1890	259.05	59.5	6.44	1089	125.22	1978.5	273.86
Potri.010G160100.1	882	26.43	3.89	19.2	3.43	24.4	3.87	34.8	4.98	14.8	2.4	21.8	3.4	30.62	4.44	17	2.92	23.1	3.64	19	2.64	0	0	50.2	9.29	23.2	3.42	24.6	3.75	55.6	10.09	21.1	3.03	12.3	1.88	52.9	9.69
Potri.010G163000.1	1500	211.63	16.92	160.14	15.63	470.04	40.54	223.7	17.49	181.23	16	413.12	35.08	217.67	17.21	170.69	15.82	441.58	37.81	911.16	68.72	611.78	51.06	381.14	38.61	876.2	70.4	572.14	47.56	328.3	32.67	893.68	69.56	591.96	49.31	354.72	35.64
Potri.011G007800.1	1782	79.47	5.26	136.04	11	378.93	27.05	85.71	5.55	185.21	13.54	324.68	22.82	82.59	5.41	160.63	12.27	351.81	24.94	93.23	5.82	229.66	15.87	4663.66	391.55	216.07	14.38	322.42	22.2	5963.86	492.16	154.65	10.1	276.04	19.04	5313.76	441.86
Potri.011G070100.1	807	262	42.9	20	3.97	679	120.08	279	44.4	43	7.75	592	102.79	270.5	43.65	31.5	5.86	635.5	111.44	126	19.52	24	4.08	109	22.42	68	11.15	11	1.87	93	18.74	97	15.34	17.5	2.98	101	20.58
Potri.011G079300.1	921	0	0	0	0	17	2.56	0	0	0	0	8	1.19	0	0	0	0	12.5	1.88	0	0	1	0.15	89	15.65	0	0	3	0.43	141	24.31	0	0	2	0.29	115	19.98
Potri.011G087900.1	1686	99.96	7.03	104.42	8.96	75.93	5.76	111.63	7.68	152.8	11.87	88.56	6.61	105.8	7.36	128.61	10.42	82.25	6.19	40.82	2.71	46.42	3.41	2.59	0.23	51.44	3.64	80.81	5.91	7.19	0.63	46.13	3.18	63.62	4.66	4.89	0.43
Potri.011G157100.1	1353	8.55	0.77	20.14	2.2	96.02	9.29	4.36	0.38	23.67	2.34	62.03	5.91	6.46	0.58	21.91	2.27	79.03	7.6	2.14	0.18	33.41	3.13	65.68	7.46	4.06	0.37	27.17	2.53	61.99	6.91	3.1	0.28	30.29	2.83	63.84	7.19
Potri.011G169300.1	2178	200.44	10.68	108.96	7.1	154.89	8.9	214.02	11.17	153.87	9.06	155.64	8.81	207.23	10.93	131.42	8.08	155.27	8.86	237.78	11.94	294.09	16.38	75.23	5.09	251.76	13.5	204.29	11.33	175.52	11.68	244.77	12.72	249.19	13.86	125.38	8.39
Potri.012G031700.1	1116	2	0.22	2	0.27	28	3.37	2	0.22	5	0.62	26	3.08	2	0.22	3.5	0.45	27	3.23	6	0.63	128	14.89	1532	215.92	6	0.67	125	14.48	1702	235.41	6	0.65	126.5	14.69	1617	225.67
Potri.012G101000.1	561	0	0	5	1.57	3	0.85	2	0.5	1	0.29	3	0.83	1	0.25	3	0.93	3	0.84	9	2.23	14	3.77	43	13.95	15	3.9	10	2.69	50	15.83	12	3.07	12	3.23	46.5	14.89
Potri.013G042600.1	1065	19	2.24	611	87.59	178	22.63	29	3.33	363.13	47.16	212	26.5	24	2.79	487.07	67.38	195	24.57	37	4.12	473	58.04	126	18.73	28	3.31	433	52.94	77	11.23	32.5	3.72	453	55.49	101.5	14.98
Potri.013G086000.1	2151	56	3.02	49	3.24	60	3.49	65	3.44	72	4.3	66	3.79	60.5	3.23	60.5	3.77	63	3.64	54	2.75	58	3.27	26	1.78	57	3.1	39	2.19	43	2.9	55.5	2.93	48.5	2.73	34.5	2.34
Potri.013G090300.1	975	10	1.31	276	43.82	77	10.85	6	0.76	200	28.78	56	7.76	8	1.04	238	36.3	66.5	9.31	11	1.36	254	34.53	830	136.61	3	0.39	233	31.56	1136	183.37	7	0.88	243.5	33.05	983	159.99
Potri.013G090400.1	1059	0	0	0	0	2	0.26	0	0	0	0	0	0	0	0	0	0	1	0.13	0	0	4	0.49	88	13.17	2	0.24	4	0.49	105	15.41	1	0.12	4	0.49	96.5	14.29
Potri.013G153400.1	1776	2197.95	145.98	3290.28	266.97	4927.52	352.99	2351.53	152.91	3217.41	236.09	4319.75	304.76	2274.74	149.45	3253.85	251.53	4623.64	328.88	2974.97	186.32	6308	437.61	19075.3	1607.36	3468.43	231.63	7068.04	488.38	23270.7	1927.4	3221.7	208.98	6688.02	463	21173	1767.38
Potri.014G009500.1	513	0	0	0	0	0	0	0	0	0	0	0	0	0	0	0	0	0	0	0	0	0	0	0	0	0	0	0	0	0	0	0	0	0	0	0	0
Potri.014G024200.1	1167	227.78	24.15	442.6	57.16	343.93	39.35	222.6	23.04	500.26	58.5	369.05	41.53	225.19	23.6	471.43	57.83	356.49	40.44	288.75	28.9	471.69	52.13	299.27	40.1	296.28	31.53	584.8	64.39	340.24	44.74	292.52	30.22	528.25	58.26	319.76	42.42
Potri.014G050000.1	687	5.65	1.13	30.3	7.33	13	2.81	6	1.16	42	9.23	24	5.09	5.83	1.15	36.15	8.28	18.5	3.95	0	0	11	2.28	19	4.76	0	0	5	1.03	8	1.96	0	0	8	1.66	13.5	3.36
Potri.014G090300.1	1050	46	5.51	69	10.05	390	50.41	39	4.55	130	17.16	336	42.7	42.5	5.03	99.5	13.61	363	46.56	90	10.18	160	19.96	2236	337.86	98	11.77	177	22	1884	279.29	94	10.98	168.5	20.98	2060	308.58
Potri.014G090700.1	570	31	7.91	3	0.92	42	11.59	39	9.61	9	2.52	15	4.05	35	8.76	6	1.72	28.5	7.82	36	8.71	6	1.58	8	2.54	39	9.92	9	2.37	11	3.41	37.5	9.32	7.5	1.98	9.5	2.98
Potri.014G096200.1	1098	646.78	73.54	2649	366.68	710	87.13	902	100.06	3756.19	470.95	594.56	71.75	774.39	86.8	3202.6	418.82	652.28	79.44	155	16.64	4136.92	490.13	8640.16	1240.49	120	13.69	4918.68	580.62	9951.96	1402.11	137.5	15.17	4527.8	535.38	9296.06	1321.3
Potri.014G111900.1	1509	131.95	10.48	87	8.43	518	44.38	204	15.85	135	11.84	431	36.35	167.98	13.17	111	10.14	474.5	40.37	238	17.83	151	12.52	278	27.98	288	22.99	146	12.06	298	29.46	263	20.41	148.5	12.29	288	28.72
Potri.014G118200.1	960	1	0.13	37	5.98	42	6.03	3	0.39	27	3.96	65	9.17	2	0.26	32	4.97	53.5	7.6	1	0.13	34	4.71	34	5.7	2	0.27	15	2.07	39	6.41	1.5	0.2	24.5	3.39	36.5	6.06
Potri.014G119800.1	789	107.89	18.16	144.45	29.48	253.7	46.12	32.25	5.27	102.86	19.05	203.62	36.34	70.07	11.72	123.66	24.27	228.66	41.23	45.49	7.24	56.47	9.88	31.75	6.71	38.95	6.56	32.04	5.59	16.13	3.34	42.22	6.9	44.26	7.74	23.94	5.03
Potri.014G155100.1	1875	226	14.15	25	1.91	696	47	258.35	15.84	104	7.2	857	57	242.18	15	64.5	4.56	776.5	52	201	11.87	35	2.29	434	34.49	155	9.76	32	2.08	472	36.87	178	10.82	33.5	2.19	453	35.68
Potri.014G164300.1	1458	175.49	14.48	173.78	17.5	0.01	0	165.08	13.32	170.62	15.54	112.5	9.86	170.29	13.9	172.2	16.52	56.26	4.93	184.96	14.4	284.53	24.5	48.84	5.1	256.69	21.28	1.18	0.1	52.5	5.39	220.83	17.84	142.86	12.3	50.67	5.25
Potri.015G064100.1	1887	2	0.12	0	0	394	26.42	5	0.3	5	0.34	304	20.08	3.5	0.21	2.5	0.17	349	23.25	1	0.06	0	0	664	52.41	4	0.25	0	0	713	55.32	2.5	0.16	0	0	688.5	53.87
Potri.015G099200.1	537	0	0	21	6.99	18.71	5.6	0	0	27	8.18	42.85	12.54	0	0	24	7.59	30.78	9.07	84.9	22.3	122.1	34.9	284.58	97.81	123.26	33.97	83.63	23.84	209.91	70.4	104.08	28.14	102.87	29.37	247.25	84.11
Potri.016G083600.1	1410	28.01	2.4	15.23	1.59	34.15	3.16	25.72	2.15	22.16	2.1	27.84	2.53	26.87	2.28	18.7	1.85	31	2.85	21.65	1.75	14.73	1.32	8.47	0.92	23.1	1.99	14.59	1.3	7.83	0.83	22.38	1.87	14.66	1.31	8.15	0.88
Potri.016G099900.1	930	0	0	0	0	5	0.75	0	0	8	1.22	10	1.46	0	0	4	0.61	7.5	1.11	4	0.52	1	0.14	0	0	0	0	0	0	5	0.85	2	0.26	0.5	0.07	2.5	0.43
Potri.016G128300.1	1740	243	16.5	254	21.07	1334	97.72	419	27.86	829	62.2	1039	74.95	331	22.18	541.5	41.64	1186.5	86.34	78	5	940	66.68	14237	1226.57	79	5.39	1229	86.83	18806	1592.46	78.5	5.2	1084.5	76.76	16521.5	1409.52
Potri.016G137900.1	966	4222.99	557.46	4572	733.72	599	85.36	4514	580.5	4959	721.27	475	66.52	4368.5	568.98	4765.5	727.5	537	75.94	2602	324.57	4755	653.39	5478	911.37	1679	222.2	5685	778.42	6789	1107.65	2140.5	273.39	5220	715.91	6133.5	1009.51
Potri.017G079500.1	1617	0	0	0	0	419	33.26	1	0.07	11	0.89	353	27.59	0.5	0.04	5.5	0.45	386	30.43	2	0.14	0	0	460	42.92	2	0.15	1	0.08	360	33.01	2	0.15	0.5	0.04	410	37.97
Potri.017G088300.1	1608	0	0	0	0	0	0	0	0	0	0	0	0	0	0	0	0	0	0	0	0	0	0	0	0	0	0	0	0	0	0	0	0	0	0	0	0
Potri.017G104800.1	714	390.45	74.39	92.86	21.42	14.98	3.08	328.65	60.74	120.33	25.2	18.97	3.83	359.55	67.57	106.6	23.31	16.98	3.46	324.86	58.6	135.58	26.81	3.32	0.79	259.93	49.52	148.83	29.34	7.01	1.64	292.4	54.06	142.21	28.08	5.17	1.22
Potri.017G149000.1	1239	18	1.78	3	0.36	9	0.96	17	1.64	59	6.45	14	1.47	17.5	1.71	31	3.41	11.5	1.22	25	2.34	4	0.41	33	4.13	51	5.07	1	0.1	45	5.53	38	3.71	2.5	0.26	39	4.83
Potri.018G008500.1	1017	163	20.26	615	92.97	1729.01	231.95	212	25.68	888	121.64	1809	238.56	187.5	22.97	751.5	107.31	1769.01	235.26	403	47.31	1482	191.8	4543	712.13	448	55.84	1647	212.39	4482	689.18	425.5	51.58	1564.5	202.1	4512.5	700.66
Potri.018G019000.1	1401	0	0	3	0.32	0	0	3	0.25	3	0.29	7	0.64	1.5	0.13	3	0.31	3.5	0.32	0	0	0	0	16	1.75	0	0	0	0	9	0.97	0	0	0	0	12.5	1.36
Potri.018G019700.1	816	3	0.48	1	0.2	3	0.52	4	0.63	2	0.36	0	0	3.5	0.56	1.5	0.28	1.5	0.26	34	5.19	27	4.53	118	23.95	36	5.82	28	4.69	141	28.04	35	5.51	27.5	4.61	129.5	26
Potri.018G019800.1	963	191	25.31	293.06	47.2	462.5	66.15	193	24.91	542.92	79.25	374.62	52.66	192	25.11	417.99	63.23	418.56	59.41	613.91	76.86	2428.41	334.91	5022.12	838.55	542.58	72.07	2533.44	348.16	6239.99	1021.75	578.25	74.47	2480.93	341.54	5631.06	930.15
Potri.018G107000.1	1596	5.64	0.42	0	0	0	0	0	0	0	0	0	0	2.82	0.21	0	0	0	0	0	0	0	0	0	0	0	0	0	0	9.36	0.87	0	0	0	0	4.68	0.44
Potri.018G139300.1	903	293.34	41.94	231.32	40.18	1057.48	163.26	303	42.17	339.21	53.42	879.03	133.32	298.17	42.06	285.27	46.8	968.26	148.29	338	45.68	515	76.61	2712.03	488.19	495	70.92	531.81	78.84	2969.26	523.97	416.5	58.3	523.41	77.73	2840.65	506.08
Potri.019G053900.1	1551	13	1	1	0.09	1	0.08	9	0.68	5	0.43	4	0.33	11	0.84	3	0.26	2.5	0.21	29	2.11	52	4.18	4	0.39	26	2.01	53	4.25	2	0.19	27.5	2.06	52.5	4.22	3	0.29
Potri.019G059300.1	756	0	0	1	0.21	0	0	0	0	3	0.59	0	0	0	0	2	0.4	0	0	0	0	5	0.92	54	12.02	0	0	1	0.18	21	4.58	0	0	3	0.55	37.5	8.3
Potri.019G123500.1	1443	446.15	37.24	474	48.27	873	78.61	327.32	26.71	515	47.46	749.85	66.46	386.74	31.98	494.5	47.87	811.43	72.54	1082	85.21	1180.46	102.82	3282.53	347	974.83	81.75	1398.85	121.38	4341	450.79	1028.42	83.48	1289.66	112.1	3811.77	398.9
Potri.T043800.1	561	0	0	0	0	199	56.1	3	0.75	3	0.86	110	30.35	1.5	0.38	1.5	0.43	154.5	43.23	0	0	0	0	390	126.5	3	0.78	1	0.27	338	107.04	1.5	0.39	0.5	0.14	364	116.77
